# Supplementary material for: MeCP2 requires interactions with nucleosome linker DNA to read chromatin DNA methylation
Source: Nat Commun. 2026 Apr 17;17:5374. doi: 10.1038/s41467-026-71741-0 (PMC13276077; doi:10.1038/s41467-026-71741-0)
Supplement: Supplementary file 4 — Source Data File 1 [file 41467_2026_71741_MOESM4_ESM.xlsx]

## Sheet: Contents
MeCP2 requires interactions with nucleosome linker DNA to read chromatin DNA methylation
Source Data File 1
Sheet	Fig.	Description
1	1B-E	EMSA: MeCP2 and MBD binding to 37-N601-27 and 15-N601-15 nucleosomes
2	2A-D	EMSA: MeCP2 binding to 37-N601(mod)-27, and MeCP2 and MBD binding to 16-N603-30 nucleosomes
3	3A-B	EMSA: MeCP2 binding to 15-N601-15 and N601 nucleosomes
4	4B	EMSA: Various constructs binding to nucleosomes for methylation or linker preference
5	4C	FRAP: MeCP2, R133C and ∆163-271
6	5A	MECP2 Patient mutations from ClinVar, Sequence conservation, AlphaMissense and Charge scores
7	5B,D	EMSA: Various constructs binding to 40bp DNA
8	5E	EMSA: 205-257 binding to nucleosomes
9	6A	EMSA: AT-DIRmut binding to 37-N601-27 nucleosomes
10	6B	MST: WT and AT-DIRmut binding to 15-N601-15 nucleosomes
11	6C	FRAP: AT-DIRmut
12	7A-C	EMSA: MeCP2 binding to H1.0 chromatosomes

## Sheet: 1. Figure 1B-E
Figure 1B-E
All bands were quantified in ImageLab using the 'Lanes and Bands' tool. 'Total band vol.' for each concentration point was normalised to a maximum signal ( 0 nM band) and minimum signal (at highest concentration point), then inverted.
Figure 1B
	[MBD] (nM)	3x meCpG			-1 meCpG			Unmethylated
	8000	1			1			1
	4000	0.99516	1	1	0.998354	1	1	0.937301	1	1
	2000	0.972174	0.996505	0.974429	0.943233	0.991696	0.970148	0.975469	0.994131	0.994165
	1000	0.940179	0.9703	1.04609	0.886356	0.912156	0.885099	0.957887	0.840054	0.889777
	500	0.902465	0.830014	0.962111	0.748731	0.75254	0.775278	0.67032	0.678958	0.733418
	250	0.77846	0.775423	0.803049	0.476776	0.600979	0.606291	0.348927	0.464209	0.463814
	125	0.661236	0.549069	0.764984	0.289384	0.204197	0.210342	0.219973	0.214766	0.293073
	62.5	0.433091	0.385304	0.558906	0.119643	0.151312	0.119675	0.0961269	0.145886	0.199248
	31.25	0.213672	0.232078	0.377309	0.0781079	0.0176421	0.00319659	0.0021002	0.0510476	0.0878246
	15.625	0.168741	0.174335	0.192079	-0.0168536	0.0454038	-0.037562	-0.105039	-0.0245207	0.0334847
	7.8125	0.140076	0.13531	0.11862	-0.0114804	-0.0625257	0.0181853	0.0175963	-0.0286821	0.0475363
	3.90625	0.0474137	0.14468	0.0936653	-0.023892	-0.101772	-0.060601	0.0458781	-0.0192348	0.0156677
	1.95312		0.0611879	0.11297		-0.0094529	-0.0026135		-0.0121243	0.0441742
	0	-0.0690661	-0.0800775	0.0486579	0	0.04813	0.016071	0.00876504	0.19124	-0.116728
	0	0.0690661	0.0800775	-0.0486579	0.146518	-0.04813	-0.016071	-0.008765	-0.19124	0.116728
Figure 1C
	[MBD] (nM)	-1 meCpG			-61 meCpG			Unmethylated
	13706.7	1	1	1	1	1	1	1	1	1
	6853.33	0.997875	0.962411	0.957468	0.990381	0.955293	0.97648	0.973124	0.993649	0.986239
	3426.67	0.951547	0.913904	0.881577	0.995659	0.889802	0.918815	0.889931	0.98008	0.796619
	1713.33	0.710682	0.90788	0.630705	0.84137	0.863007	0.753707	0.695728	0.876945	0.553347
	856.667	0.573808	0.659031	0.352688	0.643227	0.5386	0.40456	0.372747	0.496279	0.366874
	428.333	0.293268	0.260075	0.207554	0.401927	0.187878	0.0525036	0.261143	0.198879	0.161611
	214.167	0.189164	0.202685	-0.0167063	0.332894	-0.0676819	-0.0034472	0.218618	0.103516	0.00134863
	107.083	0.114096	0.0797404	-0.043925	0.0354784	-0.0731991	0.0305608	0.0134296	0.00915779	0.0742435
	53.5417	0.055166	0.0442695	0.00133386	0.0963956	0.0567323	0.0053612	-0.0367534	-0.0304024	0.0234284
	26.7708	0.0151718	-0.0470743	0.0103803	0.142374	0.0203905	0.0518786	-0.0379034	0.0333535	0.0131032
	13.3854	0.117152	-0.0074612	-0.0568872	0.0264573	0.0425486	-0.0108347	-0.0441379	-0.0057771	0.135782
	6.69271	-0.0083074	-0.0336925	-0.194209	-0.0373295	-0.0020831	-0.025473	0.0227274	0.0260897	0.065705
	0	0.00995535	0.0261845	0.036186	0.00109935	-0.106919	-0.0113669	0.114455	-0.0261404	0.0545621
	0	-0.0099554	-0.0261845	-0.0361859	-0.0010994	0.106919	0.0113669	-0.114455	0.0261404	-0.0545621
Figure 1D
	[MeCP2] (nM)	3x meCpG			-1 meCpG			Unmethylated
	2000	1	1	1	1	1	1	1	1	1
	1000	0.993713	0.984784	0.988221	1.00113	0.997363	1.00001	0.988687	0.985539	0.997627
	500	0.992705	0.972396	0.985433	0.997727	0.993925	0.990813	0.942729	0.939922	0.935726
	250	0.986172	0.945138	0.956143	0.838123	0.965888	0.862195	0.707051	0.82155	0.748026
	125	0.899357	0.927611	0.859013	0.694349	0.747326	0.643408	0.425697	0.578537	0.417533
	62.5	0.727647	0.739487	0.650468	0.443434	0.519243	0.454151	0.0945885	0.239087	0.0965523
	31.25	0.434772	0.464177	0.352143	0.156186	0.241309	0.167629	0.0511012	0.0705065	-0.0119204
	15.625	0.179057	0.203664	0.198296	0.0121436	-0.0058692	0.0247677	0.0282237	0.0307256	-0.0619378
	7.8125	0.0649136	0.0742579	0.0317447	0.007631	0.0672237	0.0127618	0.00426808	0.0558325	-0.0198634
	3.90625	-0.0097755	-0.0291336	0.00734932	0.0412146	-0.0193806	0.0331318	0.0186666	0.0379687	-0.0439758
	0	0.039406	0.130445	0.0794823	-0.00448	0.129036	-0.0585575	0.0935647	-0.101497	0.0900617
	0	-0.039406	-0.130445	-0.0794823	0.00447999	-0.129036	0.0585575	-0.0935647	0.101497	-0.0900617
Figure 1E
	[MeCP2] (nM)	-1 meCpG			-61 meCpG			Unmethylated
	968.421	1	1	1	1	1	1	1	1	1
	645.614	0.993513	0.990085	0.979594	0.990052	1.02251	0.974839	0.984236	0.971857	0.992142
	430.409	0.935992	0.949755	0.908061	0.969655	1.00671	0.962507	0.881498	0.845293	0.991603
	286.94	0.877435	0.884784	0.901636	0.87369	0.945947	0.815669	0.745746	0.652025	0.793221
	191.293	0.747056	0.668191	0.737643	0.753567	0.81849	0.760064	0.36088	0.519518	0.245671
	127.529	0.484958	0.567387	0.48072	0.503441	0.57568	0.307593	0.191723	0.152297	0.022983
	85.0191	0.191638	0.188859	0.320538	0.156783	0.195978	0.011967	-0.0160842	-0.0142402	-0.001766
	56.6794	0.0482428	0.0375365	0.260987	0.0212925	0.00035135	-0.0633016	-0.072215	-0.0201631	0.0739075
	37.7863	-0.0110432	0.0487665	-0.007678	-0.0012683	-0.0700844	0.019489	0.0217745	-0.0315906	-0.0072856
	25.1909	0.0208837	0.0192282	0.0815531	-0.0260327	-0.0274487	0.0231457	-0.0528196	-0.0607918	0.0376866
	16.7939	-0.0123643	0.0464396	-0.0113481	0.156248	-0.0257512	-0.0162066	0.046946	0.00553478	0.0417942
	11.1959	-0.0535689	-0.0214165	0.0736826	-0.0083801	0.00739413	-0.0223787	-0.0647774	-0.0342622	0.0694746
	0	0.00287928	-0.0276105	-0.0032524	0.00073654	-0.066942	-0.0019234	0.209859	0.0503322	-0.0234442
	0	-0.0028793	0.0276105	0.00325236	-0.0007365	0.066942	0.00192344	-0.209859	-0.0503322	0.0234442

## Sheet: 2. Figure 2A-D
Figure 2A-D
All bands were quantified in ImageLab using the 'Lanes and Bands' tool. 'Total band vol.' for each concentration point was normalised to a maximum signal ( 0 nM band) and minimum signal (at highest concentration point), then inverted.
Figure 2A
	[MeCP2] (nM)	-56 meCpG			-6 meCpG			Unmethylated
	2000		1	1		1	1		1	1
	1000	1	0.996091	1.00274	1	0.995793	1.01063	1	1.00262	0.991559
	500	0.999951	0.991635	1.00078	1.00028	0.90623	0.945517	0.905642	0.99374	0.989683
	250	0.998335	0.977221	0.970185	0.978267	0.981657	0.991344	0.86311	0.896936	0.958782
	125	0.807134	0.976596	0.947946	0.76794	0.923836	0.755034	0.747889	0.863937	0.866943
	62.5	0.478982	0.614984	0.57236	0.504822	0.635827	0.613667	0.320854	0.344168	0.187249
	31.25	0.0679677	0.323765	0.209711	0.114672	0.204467	0.12244	0.00466793	-0.102222	-0.0408793
	15.625	0.0445051	0.0100432	0.0016626	0.129274	0.0827143	0.165929	-0.0321013	0.0691418	-0.0073094
	7.8125	0.161924	0.0301578	-0.0828568	0.0867485	0.0190223	0.00321273	4.2532e-05	-0.0625963	-0.0345138
	3.90625	-0.000471	0.0182276	0.0382678	0.0570303	0.0393199	-0.0287131	0.0367799	-0.0065794	0.139695
	1.95312	0.0163645	0.02586	0.045119	0.0693038	0.0200409	-0.0281303	-0.079812	-0.0074282	0.0304961
	0.976562	0.114674	0.0527845	0.0396124	0.0872434	0.0704662	0.0124228	0.106054	-0.0328021	0.0518192
	0.488281	0.156872			0.0529941			0.103417
	0	-0.0846409	0.0820073	0.0216808	0.0551481	-0.0107492	0.0326921	-0.0535057	-0.0029604	0.0844936
	0	0.0846409	-0.0820073	-0.0216808	-0.0551481	0.0107492	-0.0326921	0.0535057	0.00296041	-0.0844936
Figure 2B
	[MeCP2] (nM)	-36 meCpG			61 meCpG			Unmethylated
	2000		1	1		1	1		1	1
	1000	1	0.998815	1.00465	1	0.997569	0.947679	1	1.00986	1.02109
	500	0.999429	0.933725	1.01025	0.998349	0.991905	0.932329	0.992321	0.90604	1.02905
	250	0.991289	0.859407	0.969435	0.990413	0.974559	0.960915	0.955141	0.902779	0.963132
	125	0.849864	0.769701	0.724044	0.860082	0.890844	0.890775	0.682603	0.792874	0.689151
	62.5	0.449586	0.358538	0.359066	0.523987	0.373074	0.449911	0.31936	0.0815921	0.26136
	31.25	0.27014	0.195113	0.140769	0.272247	0.184064	0.101228	0.204403	0.0385889	0.0379331
	15.625	0.17212	-0.0297237	0.0593944	0.228607	0.0440319	0.0757491	0.103623	0.104605	0.0118821
	7.8125	0.122477	-0.0671935	0.0262625	0.152686	0.0427491	0.0912928	0.0591323	-0.018169	-0.0328416
	3.90625	0.100469	-0.0487027	0.016427	0.0282182	0.0213999	0.0870074	0.0226247	-0.0196855	0.138786
	1.95312	-0.0691706	0.0788099	0.0385169	0.0453573	0.00545208	0.040441	0.17256	0.0119651	0.0677606
	0.976562	0.0135085	0.0684487	0.00602372	-0.0079551	0.0322433	0.103528	-0.0171475	-0.0016941	0.133956
	0.488281	0.00988487			-0.0653014			0.00203905
	0	0	0	-0.0942356	-0.005244	0.0330332	0.0258738	-0.0006941	0.0617714	0.215897
	0	0.373348	0.111009	0.0942356	0.005244	-0.0330332	-0.0258738	0.00069414	-0.0617714	-0.215897
Figure 2C
	[MeCP2] (nM)	91 meCpA				81 meCpA				unmethylated					[MBD] (nM)	91 meCpA			81 meCpA			unmethylated
	1452.63	1	1			1	1			1	1				27413.3	1			1			1
	968.421	0.988123	0.993413	1	1	0.989308	0.999391	1	1	0.994194	0.987025	1	1		13706.7	0.999923	1	1	0.974276	1	1	0.994837	1	1
	645.614	0.988896	0.998938	0.988487	0.997688	0.993847	0.995477	0.997155	0.991596	0.990676	0.985276	0.998267	0.986121		6853.33	0.995394	0.999839	0.967659	0.996822	0.976196	0.996806	0.986241	0.999671	0.958754
	430.409	0.991379	0.997916	0.982081	0.990719	0.984623	0.991022	0.986439	0.988688	0.954909	0.981538	0.935131	0.994291		3426.67	0.999406	0.998526	0.959041	0.987099	0.896003	0.989965	0.984491	0.969375	0.953957
	286.94	0.976259	0.98421	0.96573	0.967664	0.984121	0.984936	0.984064	0.990988	0.911867	0.964753	0.923686	0.990937		1713.33	0.978303	0.998066	0.919645	0.929711	0.828433	0.988642	0.913522	0.799659	0.867111
	191.293	0.983906	0.938484	0.913001	0.922385	0.953035	0.967524	0.952324	0.946891	0.893503	0.948097	0.749865	0.911564		856.667	0.944715	0.926566	0.900031	0.758714	0.645637	0.890689	0.696585	0.458134	0.611547
	127.529	0.910633	0.897562	0.839612	0.892594	0.934857	0.875216	0.698477	0.884677	0.750237	0.84191	0.536122	0.834098		428.333	0.881738	0.872612	0.834922	0.468831	0.569157	0.649099	0.267328	0.297354	0.186687
	85.0191	0.775791	0.756058	0.781509	0.76041	0.733767	0.813033	0.581682	0.734126	0.344606	0.514946	0.359003	0.595729		214.167	0.788319	0.732564	0.648023	0.27392	0.291364	0.395435	0.0787132	0.109491	0.117428
	56.6794	0.400721	0.693034	0.522876	0.467495	0.283286	0.405769	0.506066	0.436588	-0.0337342	0.0248609	0.206438	0.137621		107.083	0.720113	0.642262	0.334291	0.1879	0.227124	0.263857	-0.0154554	-0.0004332	0.0481627
	37.7863	0.0111236	0.251294	0.240327	0.213469	0.0875315	0.103787	0.209208	0.0992399	0.0406966	-0.036752	0.0355955	-0.0126957		53.5417	0.364187	0.35499	0.261024	0.046683	0.0443684	0.194301	-0.0621279	-0.0137669	0.0582434
	25.1909	0.0354346	0.148744	0.205887	0.184209	0.0198458	-0.0123149	0.115563	0.0271553	-0.0231213	-0.0519051	0.0330723	-0.0160239		26.7708	0.182906	0.331439	0.194746	0.0610139	-0.0320508	0.0935741	0.0131493	-0.0402332	0.010275
	16.7939	0.0206678	0.0354527	0.0512516	0.0247743	0.0186704	-0.0171571	0.105751	0.0263197	-0.012085	-0.0433206	0.00497482	-0.0018543		13.3854	0.0992328	0.20559	0.180809	0.00645358	-0.0703525	0.0670598	-0.0395252	-0.0110114	-0.0200885
	11.1959			0.00662447	0.0226305			-0.0322057	-0.019886			0.027905	0.0134287		6.69271		0.0829177	0.125981		0.00083742	0.00971278		0.00810695	0.0272847
	0	0.0280957	0.0184352	-0.0105077	-0.0220104	-0.0046772	-0.0226175	0.0709708	0	-0.025047	0.0500097	0.00506	0.142627		0	-0.0515787	-0.011078	-0.0304463	0.0265764	-0.0173661	-0.0075873	0.0184925	0	-0.0343412
	0	-0.0280957	-0.0184352	0.0105077	0.0220104	0.00467724	0.0226175	-0.0709708	-0.739975	0.025047	-0.0500097	-0.00506	0		0	0.0515787	0.011078	0.0304463	-0.0265764	0.0173661	0.00758729	-0.0184924	0.322753	0.0343412
Figure 2D
	[MeCP2] (nM)	91 meCpG			81 meCpG			unmethylated
	1452.63	1	1	1	1	1	1	1	1	1
	968.421	0.994112	0.99109	0.985	0.986958	0.990979	0.990317	0.999443	0.981434	0.96573
	645.614	0.998485	0.991031	0.984656	0.989	0.997406	0.985487	0.992572	0.981582	0.952785
	430.409	0.986814	0.98759	0.988046	0.972334	0.990654	0.982522	0.990691	0.949433	0.918831
	286.94	0.945617	0.950495	0.97947	0.955804	0.980434	0.997239	0.956842	0.929371	0.889871
	191.293	0.932987	0.946968	0.961501	0.944048	0.913182	0.989311	0.914148	0.770239	0.765779
	127.529	0.906986	0.855894	0.870955	0.84152	0.830013	0.925411	0.698045	0.590267	0.493107
	85.0191	0.652436	0.620711	0.738911	0.73856	0.660407	0.761632	0.142426	0.0621123	0.25104
	56.6794	0.257508	0.284312	0.310754	0.299078	0.331236	0.376971	0.0101284	-0.0182419	0.0281883
	37.7863	0.134329	0.18673	0.0845478	0.181889	0.227025	0.266376	0.00826655	0.0410726	0.0118317
	25.1909	-0.0403168	0.0847098	-0.0571307	0.00471586	0.184197	-0.0329095	0.00264262	-0.0251834	-0.0455993
	16.7939	-0.0141485	0.00829011	-0.11185	0.0127421	-0.008204	-0.0159597	0.0165828	-0.018417	-0.0425166
	0	0.0429826	0.0210921	0.0222515	0.0208478	0.00348574	-0.0589085	0.310859	-0.048567	-0.0242744
	0	-0.0429827	-0.0210921	-0.0222515	-0.0208478	-0.0034857	0.0589085	0	0.048567	0.0242744

## Sheet: 3. Figure 3A&B
Figure 3A&B
All bands were quantified in ImageLab using the 'Lanes and Bands' tool. 'Total band vol.' for each concentration point was normalised to a maximum signal ( 0 nM band) and minimum signal (at highest concentration point), then inverted.
Figure 3A
	[MeCP2] (nM)	-1 meCpG			-61 meCpG			Unmethylated
	12912.3	1	1		1	1		1	1
	6456.14	0.943386	0.988265	1	0.992704	0.989721	1	0.997238	0.982283	1
	3228.07	0.969315	0.979161	1.00738	0.999476	0.982069	1.00297	0.989854	0.999771	1.00109
	1614.04	0.959772	0.964117	0.986266	0.99698	0.983625	0.983632	0.652482	0.998369	0.996178
	807.018	0.953737	0.909942	0.978129	0.950711	0.969167	0.96649	0.784119	0.854678	0.992461
	403.509	0.83256	0.71569	0.904281	0.936958	0.777978	0.937138	0.665985	0.514379	0.908018
	201.754	0.712934	0.633141	0.673551	0.78358	0.692699	0.70419	0.331605	0.287698	0.680975
	100.877	0.423675	0.143308	0.223417	0.338212	0.295837	0.0782368	-0.0316694	-0.0382888	0.159868
	50.4386	0.0275192	-0.0123009	-0.0039726	-0.0288912	-0.0286801	0.0384439	0.0257104	-0.0641258	0.046025
	25.2193	0.005574	-0.0719196	-0.0006801	-0.0725889	-0.0156377	-0.0107558	-0.0274272	-0.311864	0.0066303
	12.6096	-0.0418957	-0.0834062	0.0911416	-0.0298801	0.00026999	0.0151496	-0.0493111	-0.0308181	-0.0496995
	6.30482	0.0611476	-0.0340397	0.0206556	0.027154	0.00197266	0.0365665	-0.0301929	-0.0500621	-0.024623
	3.15241			0.0117014			0.0504698			0.0267811
	0	-0.0234703	-0.0053147	-0.0320159	0.0124919	-0.0324552	0.0154337	0.0190317	0	0.068972
	0	0.0234703	0.00531468	0.0320159	-0.0124919	0.0324552	-0.0154337	-0.0190317	0.38339	-0.068972
Figure 3B
	[MBD] (nM)	-1 meCpG			-61 meCpG			Unmethylated
	6456.14	1			1			1
	3228.07	0.980055	1	1	1.0043	1	1	0.999985	1	1
	1614.04	0.214708	0.0585024	0.472159	0.195134	0.272226	0.500696	0.215902	0.187057	0.526245
	807.018	-0.0694693	-0.0751384	-0.023374	0.00383279	-0.140366	-0.0163387	-0.0234602	-0.0797023	0.0599751
	403.509	-0.154748	-0.0808545	0.0182254	0.0144236	-0.1462	-0.0104377	-0.131372	-0.106512	0.0564691
	201.754	-0.13613	-0.110294	-0.0256222	0.00130155	-0.133341	0.0883962	-0.155464	-0.0537372	-0.0653878
	100.877	-0.173897	-0.091177	0.0469675	-0.0175563	-0.158822	0.0426747	-0.104138	0.67138452*	0.0671701
	50.4386	-0.161385	-0.0788593	0.00986037	-0.0182004	-0.134427	-0.0293711	-0.0833384	0.6523678*	0.115023
	25.2193	-0.124776	-0.0197275	0.0593284	-0.0740661	-0.123243	0.0239537	-0.11945	0.37533543*	-0.0087357
	12.6096	-0.0809318	-0.0284336	-0.0258068	-0.0592273	-0.111334	0.0837769	-0.114631	-0.0639595	-0.0037017
	6.30482	0.0244753	0.00428372	-0.038902	0.00276813	0.0297569	0.0954098	0.0259413	-0.070572	0.0436987
	3.15241	-0.0973483	-0.006879	-0.0214746	-0.0262147	0.0616405	-0.0333024	0.0105126	-0.0779919	0.119815
	1.57621		-0.0522875	0.00512198		0.0138977	-0.0135946		0.0376342	0.082971
	0	0.00938106	0.00846341	0.0139834	0	0.00451923	0.00695061	0.0145718	0.0973823	0.0261561
	0	-0.0093811	-0.0084634	-0.0139834	1.15922	-0.0045192	-0.0069506	-0.0145718	-0.0973823	-0.0261562
											*not included in the analysis

## Sheet: 4. Figure 4B
Figure 4B
All bands were quantified in ImageLab using the 'Lanes and Bands' tool. 'Total band vol.' for each concentration point was normalised to a maximum signal ( 0 nM band) and minimum signal (at highest concentration point), then inverted.
Kd values for each individual repeat was calculated and inverted to produce the 1/Kd values used in figures, also shown.
Figure 4B
	[MeCP2] (nM)	position 91 meCpA 16-N603-30			Unmethylated 16-N603-30			Unmethylated 15-N601-15			Unmethylated N601				[MeCP2 R133G] (nM)	position 91 meCpA 16-N603-30			Unmethylated 16-N603-30			Unmethylated 15-N601-15			Unmethylated N601				[MBD (nM)]	position 91 meCpA 16-N603-30			Unmethylated 16-N603-30			Unmethylated 15-N601-15			Unmethylated N601				[MeCP2 162-309] (nM)	position 91 meCpA 16-N603-30			Unmethylated 16-N603-30
	12912.3							1	1						13925.9	1	1	1	1	1	1	1	1	1	1	1	1		27413.3	1			1										64000	1	1		1	1
	6456.14	1	1	1	1	1	1	0.997238	0.982283	1	1				6962.95	0.994706	0.991035	0.991434	0.996516	0.978842	0.991082	0.998051	0.988968	0.965739	0.693201	0.586084	0.670381		13706.7	0.999923	1	1	0.994837	1	1	1	1	1	1		1		32000	0.996786	0.999978		0.988414	0.993455
	3228.07	0.999423	0.995487	0.99503	0.991603	0.99923	0.993242	0.989854	0.999771	1.00109	0.999985	1	1		3481.47	0.979074	0.987103	0.975517	1.00485	0.980489	0.991289	0.938943	0.969979	0.941805	0.0362751	0.186427	0.18779		6853.33	0.995394	0.999839	0.967659	0.986241	0.999671	0.958754	0.973124	0.993649	0.986239	0.981638	1	0.991634		16000	0.998074	1.00027	1	0.989613	0.997435	1
	1614.04	0.997839	0.98996	0.992189	0.990613	0.995117	0.995149	0.652482	0.998369	0.996178	0.215902	0.187057	0.526245		1740.74	0.982442	0.990072	0.974493	1.00743	0.965762	0.98616	0.788952	0.860725	0.833271	0.0246734	0.0178776	0.117051		3426.67	0.999406	0.998526	0.959041	0.984491	0.969375	0.953957	0.889931	0.98008	0.796619	0.773635	0.756027	0.514431		8000	0.994207	1.00168	0.997045	0.994069	0.995554	0.997029
	807.018	0.998126	0.989231	0.988222	0.990892	0.998081	0.968705	0.784119	0.854678	0.992461	-0.0234602	-0.0797023	0.0599751		870.368	0.966163	0.979934	0.948297	0.953613	0.925183	0.968143	0.575244	0.689302	0.5485	0.0367246	0.0892196	-0.122885		1713.33	0.978303	0.998066	0.919645	0.913522	0.799659	0.867111	0.695728	0.876945	0.553347	0.380323	0.14655	0.15615		4000	0.999203	0.993959	0.996959	0.99083	0.993862	1.00009
	403.509	0.986265	0.962649	0.987495	0.989467	0.960914	0.916225	0.665985	0.514379	0.908018	-0.131372	-0.106512	0.0564691		435.184	0.875404	0.94727	0.945552	0.903294	0.879441	0.948544	0.390155	0.489274	0.114116	-0.024778	0.0226618	0.0399068		856.667	0.944715	0.926566	0.900031	0.696585	0.458134	0.611547	0.372747	0.496279	0.366874	0.314039	0.0579352	-0.004531		2000	0.989607	1.00159	0.993634	0.989748	0.993866	0.999847
	201.754	0.931571	0.927105	0.984423	0.882644	0.838409	0.859909	0.331605	0.287698	0.680975	-0.155464	-0.0537372	-0.0653878		217.592	0.714679	0.834392	0.757003	0.507477	0.639858	0.707214	0.159559	0.246192	-0.0815626	0.0594095	0.0442843	-0.0439723		428.333	0.881738	0.872612	0.834922	0.267328	0.297354	0.186687	0.261143	0.198879	0.161611	0.239374	0.0387827	-0.0380517		1000	0.991458	0.991228	0.992865	0.988979	0.995311	0.995708
	100.877	0.833788	0.755374	0.800216	0.235961	0.304103	0.550188	-0.0316694	-0.0382888	0.159868	-0.104138	0.67138452*	0.0671701		108.796	0.0702044	0.279348	0.16506	0.119718	0.187162	0.151867	0.00029467	-0.0285412	0.031703	0.0172668	-0.007414	0.148581		214.167	0.788319	0.732564	0.648023	0.0787132	0.109491	0.117428	0.218618	0.103516	0.00134863	0.117944	0.107701	-0.124319		500	0.884429	0.973992	0.968301	0.960853	0.983608	0.987686
	50.4386	0.354849	0.294729	0.521879	-0.0221389	-0.0331981	0.112747	0.0257104	-0.0641258	0.046025	-0.0833384	0.6523678*	0.115023		54.398	0.0740821	0.0715354	-0.0171626	0.0264308	0.0521684	0.060913	-0.0230075	-0.0634459	-0.04798	0.0860959	0.043245	-0.0080846		107.083	0.720113	0.642262	0.334291	-0.0154554	-0.0004332	0.0481627	0.0134296	0.00915779	0.0742435	0.0826231	0.100071	-0.198185		250	0.811462	0.872148	0.882468	0.859064	0.94229	0.931631
	25.2193	0.158665	0.113344	0.293903	-0.0084362	-0.0475612	-0.0669822	-0.0274272	-0.311864	0.0066303	-0.11945	0.37533543*	-0.0087357		27.199	0.0153467	0.0165036	0.0252472	0.132747	0.00568871	-0.0415586	0.112749	-0.0460774	-0.0593744	0.0155442	0.0347898	0.0324229		53.5417	0.364187	0.35499	0.261024	-0.0621279	-0.0137669	0.0582434	-0.0367534	-0.0304024	0.0234284	-0.0401734	0.0338323	-0.0761995		125	0.516519	0.585348	0.673581	0.514219	0.825087	0.761743
	12.6096	0.0153204	0.00154406	0.0245167	-0.0027775	-0.0314441	-0.0552424	-0.0493111	-0.0308181	-0.0496995	-0.114631	-0.0639595	-0.0037017		13.5995	0.0195828	-0.0187024	-0.0308199	0.00634942	-0.0286052	-0.0128717	-0.0227924	-0.0125123	0.00013902	-0.0065575	0.0130527	0.0735565		26.7708	0.182906	0.331439	0.194746	0.0131493	-0.0402332	0.010275	-0.0379034	0.0333535	0.0131032	-0.000174	0.0426296	-0.0039544		62.5	0.200224	0.30894	0.316964	0.220733	0.325933	0.128917
	6.30482	-0.0059628	-0.0116518	-0.0124124	0.00280052	-0.0416407	-0.119743	-0.0301929	-0.0500621	-0.024623	0.0259413	-0.070572	0.0436987		6.79975	0.0533032	-0.0011529	0.00121892	-0.0063494	0.0286052	0.0128717	-0.0113705	-0.0010836	-0.0312526	0.00655753	-0.0130527	0.0698464		13.3854	0.0992328	0.20559	0.180809	-0.0395252	-0.0110114	-0.0200885	-0.0441379	-0.0057771	0.135782	0.0074841	0.049122	0.00306959		31.25	0.0380978	0.107702	0.12136	-0.0201098	0.163778	0.0738113
	3.15241									0.0267811	0.0105126	-0.0779919	0.119815		0	0.023875	0.0137478	0.108003	0.291355	0.0375829	-0.0388082	0.0211273	0.0921473	0.00557764	0.0738176	0.0126051	-0.0190798		6.69271		0.0829177	0.125981		0.00810695	0.0272847	0.0227274	0.0260897	0.065705	0.0573988	-0.000536	-0.0204247		15.625	0.0216386	0.0811962	-0.0135888	0.0118804	-0.0302691	-0.0212439
	1.57621											0.0376342	0.082971		0	-0.023875	-0.0137478	-0.108003	0.276603	-0.0649755	0.0176259	-0.0211273	-0.0921473	-0.0055776	-0.0667003	0.00431636	0.0190798		3.34635											0.00399207			7.8125			0.00806518			-0.0123235
	0	0	0.0046026	-0.0074899	0.00115701	-0.0170756	-0.044318	0.0190317	0	0.068972	0.0145718	0.0973823	0.0261561																0	-0.0515787	-0.011078	-0.0304463	0.0184925	0	-0.0343412	0.114455	-0.0261404	0.0545621		-0.0039921	0.0204247		3.90625
	0	na	-0.0046026	0.00748989	-0.001157	0.0170756	0.044318	-0.0190317	0.38339	-0.068972	-0.0145718	-0.0973823	-0.0261562																0	0.0515787	0.011078	0.0304463	-0.0184924	0.322753	0.0343412	-0.114455	0.0261404	-0.0545621	0	0.108702	-0.163189		0	0	0	0.00870742	0	0	-0.0028173
																																											0			-0.0087074			0.00281735
	1/Kd values	position 91 meCpA, 16-N603-30			Unmethylated, 16-N603-30			Unmethylated, 15-N601-15			Unmethylated, N601
	MeCP2	0.0168676	0.0147603	0.0216709	0.00767611	0.00780284	0.0101958	0.00276796	0.00271178	0.00612838	0.000286427	0.000285747	0.000318567
	MeCP2 R133G	0.00555005	0.0071195	0.0060862	0.00467564	0.0054831	0.00582449	0.00150028	0.00201898	0.00116469	0.000164812	0.000168092	0.000183547
	MBD	0.0139493	0.0146937	0.00768596	0.00159308	0.00122892	0.00137103	0.00102647	0.00123328	0.00074864	0.000637535	0.000384465	0.000309763
	MeCP2 162-309	0.00805691	0.0102315	0.0111759	0.00842606	0.0131408	0.0104251	0.00535887	0.00362774	0.00548128	0.0018115	0.00119547	0.00125037
[truncated: 6 more columns]

## Sheet: 5. Figure 4C
Figure 4C
	FRAP time (sec)	EGFP-WT																																			R133C
	0	0.343511	0.227728	0.119402	0.0947913	0.135516	0.152613	0.0911122	0.108938	0.171612	0.117127	0.0923087	0.345786	0.159389	0.169556	0.248876	0.144778	0.101262	0.0890158	0.13204	0.152255	0.148924	0.0865956	0.0616056	0.111679	0.145691	0.108285	0.149279	0.162058	0.255881	0.113536	0.145137	0.0912745	0.172007	0.107309	0.137539	0.17005	0.226241	0.110642	0.222225	0.13405	0.166535	0.211713	0.154042	0.0688443	0.157599	0.102977	0.221359	0.178245
	1	0.397908	0.278982	0.146794	0.104185	0.170668	0.19472	0.118244	0.143145	0.229434	0.144176	0.126841	0.369209	0.189504	0.248304	0.318501	0.184409	0.155941	0.10881	0.148208	0.195024	0.229806	0.111473	0.0975424	0.149897	0.204266	0.146476	0.214252	0.184391	0.339289	0.171454	0.226414	0.140599	0.221084	0.159127	0.195247	0.229179	0.275545	0.156127	0.284884	0.248384	0.208497	0.285191	0.231789	0.0897451	0.245092	0.139896	0.254228	0.294908
	2	0.419882	0.309299	0.173094	0.116706	0.216989	0.253813	0.131934	0.179915	0.27814	0.164641	0.155562	0.438541	0.195851	0.237821	0.318108	0.213403	0.148085	0.111518	0.147631	0.222603	0.25735	0.133476	0.124427	0.191742	0.222509	0.161976	0.248139	0.184083	0.379537	0.216514	0.274178	0.164844	0.243135	0.190553	0.239885	0.272729	0.309459	0.189165	0.323452	0.312647	0.259219	0.338564	0.310236	0.106901	0.318318	0.183149	0.293604	0.348375
	3	0.435101	0.326411	0.188411	0.136886	0.244467	0.274339	0.146877	0.201545	0.301067	0.181064	0.180344	0.464661	0.179167	0.272407	0.341584	0.242111	0.170794	0.130873	0.154952	0.258867	0.291649	0.141208	0.159204	0.180548	0.249563	0.182484	0.282676	0.210863	0.407173	0.253793	0.304913	0.183313	0.274846	0.220637	0.275092	0.291869	0.32902	0.220616	0.352076	0.359467	0.3327	0.366948	0.392069	0.134212	0.357756	0.225915	0.306318	0.419901
	4	0.478856	0.339214	0.190532	0.161658	0.261488	0.332552	0.157385	0.215087	0.323618	0.191147	0.173281	0.496062	0.198683	0.283966	0.391214	0.265548	0.188623	0.137732	0.178038	0.262728	0.340344	0.158793	0.17514	0.210083	0.25368	0.198572	0.29524	0.215166	0.426094	0.244433	0.334661	0.218234	0.304146	0.230346	0.293805	0.326459	0.341345	0.2452	0.381581	0.411695	0.31949	0.411123	0.408438	0.138539	0.392516	0.238148	0.335228	0.439281
	5	0.478886	0.363029	0.210255	0.157459	0.290569	0.329056	0.181019	0.229014	0.359384	0.213523	0.209442	0.479014	0.199053	0.30855	0.376941	0.2865	0.186637	0.150555	0.174267	0.279042	0.356227	0.153031	0.186236	0.208132	0.285254	0.207862	0.324677	0.223112	0.453527	0.267319	0.364905	0.217971	0.323046	0.272259	0.313091	0.35742	0.361561	0.258951	0.409271	0.452471	0.340568	0.451124	0.448334	0.147508	0.431593	0.26945	0.353592	0.461303
	6	0.506818	0.380356	0.222474	0.174061	0.306037	0.346903	0.188196	0.260398	0.386626	0.204034	0.234467	0.54595	0.210749	0.310485	0.361129	0.296144	0.179641	0.153207	0.186563	0.296072	0.389551	0.172654	0.192023	0.222898	0.283729	0.214401	0.354642	0.247499	0.486273	0.293707	0.391899	0.241778	0.325857	0.298346	0.307848	0.374261	0.38013	0.278226	0.423833	0.464116	0.351383	0.465701	0.492135	0.175153	0.457728	0.285697	0.347897	0.484304
	7	0.510898	0.402898	0.241107	0.183098	0.323614	0.39484	0.191924	0.266004	0.395623	0.218992	0.23459	0.533963	0.201226	0.33314	0.369036	0.321204	0.191878	0.150523	0.1928	0.304419	0.371498	0.18027	0.213188	0.207215	0.288785	0.208934	0.359889	0.251707	0.50688	0.277359	0.419571	0.278365	0.33781	0.303721	0.335437	0.384764	0.390338	0.293701	0.458046	0.507748	0.431688	0.486038	0.501531	0.187423	0.504672	0.273701	0.381963	0.513746
	8	0.534635	0.394179	0.245187	0.17274	0.344913	0.381005	0.190624	0.284778	0.420555	0.246923	0.236327	0.57829	0.223196	0.351508	0.39878	0.327332	0.227717	0.15146	0.208669	0.317841	0.447821	0.193849	0.221572	0.229016	0.301179	0.212677	0.380692	0.252453	0.519444	0.312546	0.428566	0.276916	0.348671	0.321073	0.344116	0.394572	0.392005	0.309713	0.472699	0.542548	0.382846	0.496989	0.565138	0.197451	0.498891	0.332055	0.380779	0.547161
	9	0.507914	0.416409	0.253653	0.208025	0.355656	0.418895	0.212558	0.292581	0.412138	0.24792	0.238217	0.585122	0.217841	0.356194	0.394233	0.328853	0.205167	0.173951	0.221163	0.317177	0.44224	0.193415	0.239066	0.252236	0.309689	0.237324	0.361932	0.251074	0.52703	0.365222	0.441589	0.267307	0.375882	0.374319	0.369769	0.421828	0.420923	0.328196	0.493826	0.558723	0.444739	0.536851	0.569544	0.208454	0.550648	0.329575	0.397869	0.557071
	10	0.549874	0.425535	0.257939	0.207825	0.366244	0.431346	0.217254	0.311931	0.443759	0.255857	0.273211	0.598662	0.231396	0.345095	0.415163	0.353116	0.237632	0.168821	0.220211	0.337226	0.488627	0.18881	0.227995	0.245461	0.306552	0.246419	0.371213	0.254273	0.5538	0.321018	0.447759	0.303002	0.37393	0.341346	0.390692	0.453963	0.432143	0.347143	0.502969	0.581341	0.51502	0.529431	0.606315	0.238472	0.557689	0.366696	0.406885	0.593458
	11	0.560701	0.436607	0.270242	0.210097	0.385105	0.418698	0.213539	0.316061	0.449719	0.265762	0.274061	0.613881	0.23216	0.351551	0.446899	0.361812	0.244979	0.179011	0.219246	0.357555	0.486691	0.216778	0.251789	0.289976	0.313144	0.237857	0.396457	0.24706	0.582371	0.355907	0.475048	0.317827	0.387468	0.358898	0.389609	0.44901	0.443589	0.362967	0.514216	0.604681	0.496239	0.56674	0.642969	0.236013	0.604244	0.387646	0.417741	0.604224
	12	0.574891	0.449258	0.288746	0.216523	0.397178	0.431702	0.231559	0.311957	0.48158	0.265696	0.293178	0.640351	0.226013	0.382246	0.439547	0.390681	0.248671	0.19864	0.221154	0.357591	0.475902	0.232759	0.27495	0.242116	0.336454	0.27732	0.412882	0.260751	0.598684	0.34881	0.463317	0.319084	0.398849	0.40911	0.434399	0.455862	0.456999	0.383607	0.520505	0.618324	0.524676	0.590475	0.667909	0.24091	0.591061	0.398714	0.436395	0.630646
	13	0.58351	0.454159	0.287233	0.21681	0.404171	0.427352	0.229443	0.351225	0.440877	0.279002	0.301677	0.647304	0.262585	0.396696	0.464518	0.379645	0.239612	0.199595	0.244294	0.366009	0.536835	0.228174	0.275137	0.230589	0.329925	0.28825	0.421666	0.261696	0.60555	0.402617	0.509066	0.338674	0.410781	0.383392	0.433625	0.472813	0.463579	0.386724	0.551904	0.611764	0.542748	0.599245	0.635958	0.250763	0.625784	0.450107	0.433328	0.644169
	14	0.562561	0.456558	0.29823	0.240994	0.425819	0.433954	0.255637	0.352039	0.477498	0.294392	0.282752	0.632736	0.27066	0.388982	0.48574	0.398376	0.268375	0.20439	0.262698	0.370729	0.484756	0.227423	0.287508	0.247239	0.327656	0.275436	0.415319	0.282726	0.596932	0.395444	0.481745	0.333308	0.397063	0.402452	0.431461	0.485955	0.482791	0.405793	0.56419	0.68019	0.540025	0.626688	0.652352	0.262849	0.644187	0.40188	0.452708	0.634302
	15	0.564596	0.472774	0.296506	0.242638	0.422368	0.474362	0.252708	0.34686	0.469879	0.299112	0.305225	0.633026	0.270729	0.389853	0.479515	0.424431	0.27391	0.201272	0.233184	0.382089	0.519314	0.238233	0.28843	0.266833	0.349721	0.292072	0.446537	0.293114	0.607172	0.412476	0.527891	0.322206	0.423601	0.42883	0.448923	0.50684	0.480743	0.412777	0.588511	0.690034	0.509994	0.633982	0.731446	0.25526	0.640505	0.487722	0.462154	0.655371
	16	0.597957	0.49721	0.292588	0.241485	0.442914	0.487889	0.227246	0.357169	0.500308	0.306748	0.339963	0.702052	0.269515	0.414111	0.466563	0.412073	0.279729	0.196912	0.241156	0.378515	0.528322	0.244101	0.293803	0.259819	0.340003	0.302877	0.443976	0.289048	0.630357	0.411966	0.518259	0.328639	0.412436	0.435867	0.469235	0.515673	0.480253	0.428191	0.59488	0.686724	0.532897	0.652984	0.734193	0.291608	0.682072	0.487062	0.462361	0.664383
	17	0.631304	0.495088	0.298547	0.249369	0.456102	0.49761	0.240927	0.375945	0.502071	0.316528	0.349348	0.670561	0.275967	0.424283	0.491931	0.405811	0.273669	0.209403	0.255118	0.39187	0.489611	0.244528	0.303279	0.26292	0.362997	0.286357	0.503289	0.304989	0.627902	0.40836	0.57066	0.360763	0.431295	0.435143	0.497453	0.527857	0.502108	0.444194	0.605708	0.695715	0.546918	0.677026	0.706874	0.275311	0.691689	0.472675	0.480847	0.681135
	18	0.600464	0.496241	0.316645	0.237907	0.461863	0.483711	0.273849	0.370321	0.501381	0.313849	0.357033	0.676021	0.291766	0.439902	0.452555	0.410793	0.261729	0.200139	0.259738	0.40876	0.572824	0.247408	0.29299	0.259274	0.360572	0.289809	0.466992	0.295288	0.645549	0.394646	0.539213	0.374816	0.433352	0.440075	0.522343	0.525023	0.497385	0.454106	0.60189	0.712674	0.560669	0.68523	0.739615	0.304554	0.671668	0.495582	0.494358	0.691537
	19	0.612766	0.5148	0.321117	0.255979	0.464034	0.509304	0.256147	0.383433	0.520639	0.316287	0.360402	0.670917	0.272255	0.406131	0.51928	0.424123	0.273223	0.208402	0.270426	0.410469	0.571361	0.267388	0.294727	0.323126	0.365301	0.296794	0.481349	0.290947	0.66941	0.442745	0.572167	0.382401	0.449321	0.430845	0.488981	0.534102	0.516147	0.461246	0.622504	0.719179	0.563523	0.696063	0.745844	0.326164	0.70719	0.507019	0.49135	0.720742
	20	0.60728	0.516409	0.31969	0.275072	0.492226	0.507558	0.262497	0.370483	0.547006	0.3298	0.368197	0.692516	0.293182	0.453613	0.495598	0.432639	0.299381	0.214185	0.276956	0.41322	0.556081	0.271787	0.30375	0.286827	0.379209	0.311311	0.470702	0.31231	0.670865	0.458034	0.573276	0.392558	0.476082	0.452067	0.508367	0.547748	0.527606	0.482876	0.618194	0.71847	0.563335	0.706202	0.722509	0.330517	0.732316	0.532781	0.500394	0.709915
	21	0.621522	0.529257	0.339763	0.291599	0.484066	0.500078	0.272555	0.396529	0.524378	0.333926	0.341798	0.688749	0.295914	0.442557	0.505651	0.458807	0.295705	0.244002	0.320884	0.413206	0.592098	0.277556	0.311193	0.292621	0.386956	0.320167	0.494376	0.311152	0.672152	0.421165	0.578019	0.387804	0.452524	0.481944	0.522281	0.586437	0.531846	0.463051	0.619157	0.760474	0.591655	0.693184	0.719711	0.328392	0.745046	0.547725	0.499259	0.734518
	22	0.629228	0.534794	0.343549	0.28	0.50024	0.526466	0.264326	0.400213	0.512218	0.340322	0.380923	0.716563	0.269705	0.46533	0.483008	0.453449	0.339255	0.221604	0.266174	0.432522	0.624342	0.281035	0.312275	0.293392	0.412763	0.309169	0.482238	0.295942	0.724044	0.447887	0.602097	0.420774	0.489767	0.402692	0.576549	0.552305	0.531177	0.482395	0.655569	0.755788	0.573618	0.730676	0.734892	0.358717	0.729819	0.593661	0.525693	0.742842
	23	0.639936	0.553048	0.351265	0.284981	0.522374	0.510118	0.272427	0.396911	0.553835	0.356101	0.416847	0.70436	0.288981	0.475629	0.515784	0.454276	0.330541	0.236999	0.292227	0.423551	0.633754	0.293568	0.340185	0.308695	0.416826	0.309869	0.498291	0.32365	0.722754	0.457438	0.583078	0.399067	0.477554	0.424845	0.567511	0.580757	0.546969	0.489786	0.650286	0.754209	0.594586	0.732468	0.742407	0.368851	0.757817	0.595106	0.511915	0.717026
	24	0.625854	0.545718	0.374411	0.294735	0.515808	0.529246	0.278261	0.416886	0.561245	0.369525	0.388343	0.751702	0.29182	0.422909	0.505872	0.474901	0.336967	0.236949	0.298005	0.439217	0.657406	0.270587	0.320972	0.303544	0.426762	0.322702	0.505741	0.326536	0.740533	0.467469	0.558255	0.414936	0.457589	0.375808	0.568112	0.585489	0.550156	0.493955	0.659175	0.74778	0.599964	0.77153	0.721434	0.371674	0.755397	0.613838	0.520606	0.735787
	25	0.643362	0.540888	0.351743	0.288511	0.526975	0.507575	0.289434	0.405207	0.574061	0.362683	0.390019	0.725554	0.28967	0.495242	0.503621	0.476799	0.316279	0.240567	0.29533	0.439578	0.603492	0.287827	0.334186	0.300525	0.433149	0.326782	0.535086	0.34743	0.731088	0.480399	0.579478	0.407131	0.500478	0.410429	0.552429	0.588037	0.549731	0.536997	0.671166	0.748447	0.613695	0.781956	0.736542	0.367859	0.791178	0.605948	0.536865	0.728882
	26	0.661932	0.566637	0.373793	0.303099	0.535923	0.522991	0.282352	0.408778	0.577007	0.3692	0.409141	0.694941	0.29657	0.470945	0.510879	0.466622	0.322971	0.228027	0.300579	0.452997	0.590331	0.287656	0.3375	0.330352	0.445395	0.342707	0.533776	0.320885	0.747895	0.457977	0.591949	0.4145	0.479949	0.420486	0.608777	0.590024	0.557798	0.530928	0.669901	0.743159	0.607651	0.808799	0.735408	0.363301	0.765653	0.568898	0.524671	0.737142
	27	0.692558	0.562908	0.372917	0.308487	0.562222	0.544422	0.311778	0.403563	0.586851	0.375364	0.404899	0.699791	0.289201	0.499234	0.48789	0.471439	0.340219	0.259941	0.304073	0.453308	0.587789	0.291388	0.352973	0.281698	0.446314	0.337098	0.560106	0.329784	0.746631	0.494126	0.614548	0.43061	0.536491	0.374384	0.566594	0.607763	0.563457	0.536412	0.674756	0.778641	0.573584	0.826703	0.678227	0.391311	0.825362	0.58929	0.540655	0.728485
	28	0.661786	0.558494	0.381953	0.288941	0.551828	0.553435	0.268248	0.431437	0.592374	0.386414	0.384588	0.716038	0.307994	0.450888	0.525313	0.484403	0.356261	0.266669	0.330348	0.465023	0.690909	0.304434	0.337988	0.330412	0.448033	0.345829	0.560977	0.320087	0.726157	0.480894	0.590923	0.436124	0.513135	0.458866	0.58817	0.584871	0.573331	0.548591	0.689507	0.786132	0.598128	0.843125	0.72644	0.398062	0.817162	0.605059	0.554417	0.764443
	29	0.671153	0.564439	0.387935	0.301258	0.564666	0.539088	0.287745	0.422047	0.593736	0.372517	0.4117	0.732561	0.30945	0.475242	0.556458	0.509068	0.3588	0.246334	0.32305	0.478271	0.636172	0.309323	0.343767	0.381209	0.457812	0.338903	0.568394	0.368033	0.760904	0.508905	0.609674	0.400719	0.511373	0.435346	0.60323	0.607663	0.567477	0.571929	0.709361	0.777932	0.589361	0.845081	0.735981	0.426402	0.831574	0.573736	0.56477	0.769291
	30	0.688343	0.572139	0.372371	0.312186	0.564511	0.572634	0.290612	0.439733	0.572388	0.387974	0.41957	0.697669	0.31721	0.525212	0.521459	0.474225	0.356092	0.255038	0.334021	0.475618	0.64056	0.322923	0.360543	0.306861	0.485231	0.367588	0.564808	0.327797	0.765103	0.504836	0.641978	0.416041	0.511869	0.446858	0.597471	0.630857	0.579376	0.589991	0.70072	0.795316	0.664476	0.840446	0.796166	0.440179	0.861238	0.647784	0.567626	0.770617
	31	0.684554	0.578399	0.408849	0.312095	0.564415	0.550616	0.278976	0.44653	0.599664	0.404897	0.446999	0.738106	0.310585	0.469248	0.520785	0.478304	0.367409	0.287645	0.329636	0.490084	0.646652	0.332975	0.347426	0.318253	0.46464	0.359272	0.552041	0.338034	0.794318	0.483605	0.597225	0.471947	0.533122	0.456007	0.610859	0.618707	0.572757	0.571183	0.718481	0.803324	0.690885	0.850218	0.77642	0.413087	0.832128	0.632173	0.577368	0.769493
	32	0.7028	0.584017	0.432262	0.322057	0.596425	0.554756	0.308898	0.438994	0.614131	0.412781	0.381321	0.71872	0.312472	0.48983	0.559396	0.497473	0.359685	0.284525	0.338354	0.487685	0.67368	0.322156	0.365847	0.367734	0.482198	0.359342	0.602135	0.379479	0.802254	0.481673	0.591053	0.482	0.528357	0.460958	0.632287	0.641441	0.581544	0.557902	0.723275	0.800223	0.762451	0.860127	0.738819	0.425569	0.843751	0.597421	0.578089	0.774596
	33	0.707404	0.592196	0.452317	0.328323	0.595232	0.536701	0.309545	0.442062	0.61759	0.406502	0.438138	0.746115	0.308921	0.538086	0.516239	0.506041	0.38407	0.289731	0.333693	0.4975	0.672247	0.314061	0.382568	0.376894	0.481355	0.381533	0.575936	0.329856	0.78143	0.525031	0.602168	0.461668	0.548145	0.44372	0.611327	0.626218	0.588486	0.56151	0.715256	0.829167	0.77485	0.848079	0.716958	0.434024	0.86658	0.589656	0.586021	0.804016
	34	0.72393	0.589069	0.427452	0.329414	0.611559	0.537641	0.337266	0.444785	0.611968	0.42362	0.432805	0.727236	0.330628	0.55025	0.519033	0.485599	0.379482	0.284339	0.331926	0.503802	0.656026	0.337986	0.366973	0.413732	0.499339	0.355726	0.594341	0.355192	0.785793	0.548039	0.621293	0.49337	0.54904	0.440832	0.632976	0.653299	0.599246	0.57649	0.727134	0.794301	0.792476	0.864736	0.76409	0.441181	0.888758	0.58439	0.589772	0.804216
	35	0.698692	0.599883	0.455939	0.344068	0.611569	0.531631	0.329023	0.472406	0.612325	0.414384	0.444779	0.733133	0.317653	0.506811	0.51124	0.50283	0.386601	0.276262	0.336072	0.494122	0.661499	0.352872	0.368456	0.362166	0.5092	0.371244	0.618522	0.332992	0.786113	0.501909	0.62793	0.518708	0.536843	0.496356	0.608409	0.640394	0.624706	0.564381	0.721213	0.790983	0.819445	0.842623	0.770198	0.491055	0.90714	0.715401	0.588416	0.836075
	36	0.711635	0.613269	0.443586	0.332374	0.641184	0.549622	0.319502	0.480366	0.594355	0.433877	0.432058	0.729253	0.311701	0.532817	0.548472	0.490552	0.399856	0.28665	0.348654	0.502031	0.715009	0.329631	0.386098	0.30324	0.485942	0.387642	0.637939	0.343559	0.801957	0.53201	0.665094	0.493409	0.563084	0.495741	0.559274	0.665161	0.595942	0.564023	0.740734	0.801015	0.754948	0.863546	0.716997	0.504042	0.892341	0.583343	0.59977	0.815526
	37	0.723179	0.614016	0.40391	0.321005	0.639917	0.540571	0.321211	0.472732	0.635447	0.427168	0.438557	0.727036	0.332286	0.592558	0.535688	0.516518	0.401367	0.283774	0.362514	0.511167	0.687808	0.356298	0.398674	0.373864	0.5102	0.394626	0.602216	0.368307	0.818659	0.540144	0.673779	0.523401	0.564883	0.4784	0.624499	0.679553	0.604543	0.576165	0.765439	0.774582	0.832823	0.88255	0.744886	0.471777	0.891842	0.62365	0.597342	0.828638
	38	0.707622	0.615351	0.39855	0.347921	0.646133	0.528098	0.317094	0.488114	0.623728	0.429482	0.457451	0.760175	0.324115	0.534165	0.556266	0.508152	0.399535	0.290182	0.343541	0.539875	0.729502	0.345777	0.381443	0.371773	0.518487	0.363589	0.596892	0.393627	0.799091	0.527834	0.63661	0.499523	0.555036	0.501562	0.634894	0.658076	0.612051	0.574473	0.755322	0.822235	0.792533	0.89485	0.784884	0.475322	0.8845	0.588874	0.619564	0.786568
	39	0.699467	0.627021	0.376041	0.334114	0.633326	0.535092	0.339374	0.474505	0.633188	0.435248	0.434635	0.770191	0.319119	0.550273	0.594921	0.509285	0.382212	0.307391	0.386606	0.524738	0.721953	0.341075	0.410718	0.381261	0.502634	0.375868	0.619275	0.413747	0.788401	0.521474	0.651667	0.515748	0.582018	0.451122	0.617893	0.680726	0.625884	0.591662	0.773613	0.814578	0.811914	0.879088	0.792802	0.478046	0.932406	0.610595	0.616753	0.821963
	40	0.731739	0.621927	0.385747	0.334484	0.673044	0.528633	0.319439	0.478343	0.630626	0.458251	0.454447	0.764536	0.342328	0.594086	0.522452	0.509754	0.400499	0.297413	0.348979	0.523629	0.698702	0.345828	0.393275	0.390131	0.530337	0.418843	0.603699	0.397087	0.767427	0.534299	0.692219	0.511635	0.547294	0.462685	0.63378	0.672183	0.616883	0.575833	0.777353	0.827084	0.80931	0.911448	0.755948	0.523519	0.91456	0.599159	0.612879	0.811639
	41	0.758191	0.642332	0.364065	0.33876	0.671286	0.547569	0.328767	0.475837	0.619158	0.45493	0.49919	0.736811	0.330085	0.614401	0.530068	0.532941	0.410252	0.293185	0.345376	0.517415	0.692457	0.341647	0.42206	0.351667	0.548773	0.446333	0.648551	0.382904	0.779222	0.542505	0.671801	0.507593	0.568079	0.45219	0.681786	0.65636	0.618107	0.584919	0.767482	0.845537	0.799175	0.919761	0.732384	0.476587	0.990447	0.658671	0.627993	0.824227
	42	0.719249	0.64381	0.370253	0.354311	0.667196	0.533266	0.324003	0.499462	0.647058	0.466571	0.494579	0.782867	0.351505	0.631611	0.599705	0.538368	0.431753	0.303423	0.35569	0.546054	0.751512	0.349247	0.384422	0.440956	0.555406	0.450346	0.618158	0.385691	0.778474	0.574483	0.690115	0.528202	0.549107	0.466369	0.622259	0.691624	0.632308	0.58762	0.773391	0.805164	0.784894	0.904775	0.71764	0.481202	0.950049	0.640095	0.641751	0.825993
	43	0.701954	0.638624	0.377747	0.369292	0.686498	0.566523	0.327807	0.506255	0.647755	0.469756	0.500002	0.767982	0.361245	0.570909	0.567433	0.517367	0.407963	0.308048	0.372421	0.527324	0.731383	0.347162	0.391009	0.356122	0.515941	0.428949	0.633385	0.398008	0.826539	0.574553	0.698136	0.531444	0.560744	0.48896	0.688712	0.667762	0.636108	0.602806	0.772534	0.813092	0.812577	0.928458	0.721049	0.486093	0.936635	0.613467	0.623461	0.821078
	44	0.706783	0.660929	0.383866	0.379893	0.687653	0.566476	0.334921	0.505653	0.627267	0.468629	0.455151	0.76019	0.361422	0.608652	0.524862	0.518952	0.404621	0.296988	0.386132	0.552567	0.739133	0.359051	0.408914	0.450254	0.541036	0.445931	0.635372	0.372019	0.784247	0.54477	0.678842	0.494133	0.574668	0.473227	0.639966	0.709961	0.64492	0.587557	0.782585	0.838532	0.799963	0.95735	0.677804	0.540935	0.961179	0.685371	0.622133	0.821656
	45	0.732141	0.658861	0.396851	0.357641	0.676456	0.575198	0.346229	0.524362	0.654639	0.462372	0.510791	0.759048	0.382443	0.608651	0.538296	0.534204	0.420433	0.323518	0.386444	0.552824	0.754741	0.35855	0.39453	0.429399	0.570004	0.45593	0.645201	0.388791	0.785817	0.55275	0.685605	0.541491	0.568834	0.450766	0.659047	0.689027	0.64516	0.587379	0.796843	0.84974	0.831851	0.970102	0.693577	0.485159	1.02707	0.657009	0.636277	0.836621
	46	0.753064	0.65924	0.38638	0.395019	0.692002	0.549773	0.331509	0.520065	0.647773	0.471264	0.48515	0.757413	0.355636	0.631383	0.575958	0.53692	0.407345	0.307711	0.36047	0.556199	0.79308	0.374037	0.399534	0.447471	0.576588	0.44628	0.624735	0.424397	0.810208	0.571409	0.703403	0.549787	0.562581	0.489939	0.645275	0.688005	0.657061	0.595624	0.771894	0.83845	0.83424	0.94706	0.653167	0.531411	0.992798	0.679409	0.639934	0.869828
	47	0.705354	0.671005	0.384414	0.397758	0.684376	0.593587	0.337986	0.522636	0.654949	0.490168	0.515449	0.766752	0.36179	0.650923	0.561796	0.586778	0.399979	0.312257	0.38127	0.543931	0.747873	0.344436	0.402249	0.586141	0.576023	0.463543	0.642346	0.390527	0.789181	0.551088	0.669647	0.516594	0.577385	0.486668	0.663757	0.693478	0.647094	0.606706	0.798608	0.812162	0.824947	0.820661	0.626887	0.527971	1.04437	0.745109	0.639138	0.879254
	48	0.735316	0.671571	0.380726	0.391878	0.6833	0.577906	0.317881	0.540046	0.66596	0.485951	0.540935	0.785283	0.358456	0.638048	0.61384	0.57134	0.439376	0.321996	0.382214	0.566896	0.750304	0.36082	0.416307	0.442399	0.57232	0.48776	0.650538	0.377303	0.807685	0.613727	0.710464	0.529641	0.565548	0.468077	0.705594	0.710019	0.665629	0.609605	0.79767	0.829626	0.813955	0.810323	0.621897	0.533099	0.993191	0.730152	0.633242	0.822252
	49	0.747464	0.660245	0.384924	0.380167	0.702279	0.625268	0.307518	0.507625	0.650369	0.499726	0.500643	0.786733	0.377497	0.58286	0.673206	0.555219	0.407388	0.300569	0.394735	0.499748	0.751931	0.365214	0.39312	0.418195	0.564131	0.448651	0.624353	0.395582	0.793628	0.53475	0.721026	0.548063	0.596912	0.499178	0.680216	0.693681	0.65639	0.625873	0.894852	0.89262	0.822341	0.793076	0.630257	0.544792	0.998202	0.604873	0.65587	0.853553
	50	0.778483	0.675001	0.38383	0.367717	0.689048	0.58402	0.407326	0.525287	0.667474	0.476996	0.532054	0.765353	0.384787	0.58131	0.610325	0.582359	0.406835	0.327335	0.393839	0.500241	0.772471	0.363833	0.428504	0.491162	0.567259	0.471495	0.647927	0.396119	0.820186	0.572754	0.722031	0.550236	0.588816	0.476013	0.714941	0.695287	0.653554	0.626765	0.930008	0.895366	0.868801	0.79105	0.636592	0.523424	1.01492	0.696021	0.653199	0.835363
	51	0.75092	0.666608	0.396216	0.397467	0.681426	0.581452	0.561454	0.527106	0.644086	0.493793	0.532341	0.785632	0.372738	0.586873	0.575109	0.591894	0.417501	0.320661	0.41377	0.509377	0.748602	0.360399	0.408395	0.469565	0.55783	0.448574	0.685878	0.420608	0.795997	0.559206	0.756074	0.546013	0.608875	0.494832	0.647562	0.696239	0.661006	0.601028	0.929087	0.863281	0.874905	0.786774	0.640585	0.551326	1.00322	0.671612	0.671434	0.901201
	52	0.755503	0.670973	0.39721	0.438881	0.710855	0.539956	0.516482	0.554835	0.67787	0.497079	0.548237	0.819605	0.397812	0.583418	0.58029	0.607797	0.437205	0.340637	0.390493	0.513364	0.786815	0.372033	0.406028	0.417935	0.555985	0.472093	0.647187	0.416024	0.817128	0.540197	0.708316	0.59748	0.596505	0.489086	0.716753	0.692239	0.685139	0.621223	0.937803	0.924285	0.834577	0.815408	0.608928	0.528381	0.988182	0.620764	0.647133	0.866294
	53	0.733479	0.66339	0.400649	0.286243	0.715722	0.581218	0.558219	0.534753	0.684341	0.4952	0.531053	0.769514	0.41336	0.640515	0.633919	0.578592	0.424118	0.316409	0.374685	0.504243	0.769543	0.383492	0.406196	0.465986	0.59092	0.488216	0.65098	0.403678	0.811795	0.573505	0.717441	0.58453	0.616743	0.475723	0.766482	0.725453	0.67243	0.621635	0.920946	0.907983	0.870381	0.795816	0.629427	0.53476	1.06281	0.658553	0.666792	0.869628
	54	0.737287	0.662136	0.402312	0.266185	0.722911	0.585171	0.575325	0.56857	0.69284	0.495622	0.551553	0.798529	0.396274	0.653939	0.625134	0.613644	0.436475	0.345292	0.418802	0.518502	0.770667	0.363936	0.426646	0.409555	0.567022	0.481417	0.659874	0.413447	0.812204	0.590501	0.719165	0.547834	0.586893	0.529606	0.785677	0.718511	0.689166	0.615609	0.938215	0.916424	0.848646	0.81239	0.640738	0.532611	1.04238	0.705627	0.668387	0.905055
	55	0.744977	0.687069	0.406333	0.270426	0.72109	0.604305	0.567968	0.532266	0.68859	0.485542	0.531839	0.820978	0.389592	0.592987	0.612208	0.636868	0.420006	0.335819	0.41837	0.524488	0.768423	0.375308	0.450281	0.433702	0.606838	0.500477	0.653864	0.427982	0.816501	0.56463	0.731917	0.574377	0.61288	0.482463	0.790326	0.753238	0.689281	0.622581	0.939452	0.864367	0.884973	0.825703	0.655651	0.544801	1.03673	0.739997	0.690955	0.864464
	56	0.761	0.674162	0.405296	0.295289	0.711254	0.625172	0.607972	0.576383	0.692029	0.510654	0.56682	0.829432	0.376601	0.603096	0.601234	0.635796	0.443807	0.324916	0.413419	0.522713	0.815488	0.394362	0.447238	0.405512	0.576375	0.494398	0.646388	0.407986	0.812998	0.600926	0.770153	0.561698	0.610268	0.512926	0.785006	0.729009	0.709149	0.646577	0.931645	0.911727	0.933515	0.815236	0.661148	0.523765	1.02908	0.691081	0.687523	0.858469
	57	0.762685	0.705332	0.402263	0.288743	0.735663	0.590589	0.584752	0.590345	0.699262	0.519937	0.589421	0.820326	0.407714	0.618755	0.63013	0.637474	0.44332	0.332093	0.434989	0.514187	0.777697	0.390916	0.444604	0.461531	0.578312	0.487974	0.672154	0.445567	0.834815	0.560103	0.729366	0.548237	0.615773	0.534556	0.772254	0.725176	0.688306	0.624062	0.952725	0.886519	0.88869	0.817077	0.635388	0.557192	1.09146	0.69382	0.685304	0.863615
	58	0.76092	0.673694	0.397921	0.280566	0.713692	0.620573	0.610773	0.585607	0.715301	0.494341	0.599947	0.839132	0.411313	0.607949	0.600227	0.653989	0.428111	0.394557	0.452746	0.53984	0.801514	0.382604	0.443819	0.446307	0.584578	0.483404	0.666676	0.420765	0.800338	0.565821	0.756137	0.596338	0.636391	0.502821	0.76306	0.754821	0.697456	0.658817	0.97384	0.877431	0.954963	0.824824	0.640314	0.569531	1.04495	0.615783	0.686532	0.864888
	59	0.752888	0.682697	0.413463	0.289366	0.740131	0.641835	0.580979	0.577284	0.700257	0.541768	0.576294	0.815807	0.388173	0.666631	0.593104	0.638555	0.412741	0.330584	0.447262	0.538858	0.848671	0.385727	0.452714	0.48743	0.576765	0.507839	0.630536	0.445763	0.825746	0.556707	0.735684	0.55114	0.628778	0.483371	0.756307	0.73127	0.703701	0.634546	0.970942	0.884816	0.927219	0.84151	0.639003	0.565867	1.08501	0.677222	0.698167	0.882982
	60	0.761402	0.69456	0.4015	0.288361	0.732894	0.609746	0.631667	0.58746	0.691369	0.492394	0.599965	0.838689	0.413185	0.581243	0.619081	0.643591	0.481165	0.330469	0.448266	0.543894	0.834039	0.390576	0.466254	0.524062	0.597691	0.50822	0.634839	0.400364	0.82977	0.594054	0.763373	0.593112	0.613096	0.514852	0.817052	0.722778	0.706729	0.66146	0.978772	0.913951	0.953979	0.8394	0.639319	0.559949	1.10567	0.656245	0.698736	0.879861
	61	0.74826	0.71577	0.418543	0.281314	0.759806	0.60946	0.616507	0.600778	0.71421	0.509105	0.592942	0.806233	0.411577	0.624084	0.599138	0.677736	0.436944	0.36707	0.426027	0.545358	0.812818	0.391811	0.479944	0.464244	0.601812	0.485064	0.673381	0.408803	0.832711	0.604303	0.725583	0.599566	0.618522	0.500778	0.897512	0.754706	0.705224	0.652499	0.984007	0.898797	1.01243	0.855946	0.632603	0.582072	1.0992	0.740806	0.711859	0.891457
	62	0.74185	0.715681	0.403659	0.313625	0.744197	0.644633	0.625591	0.578091	0.677687	0.511896	0.599571	0.864474	0.412923	0.684793	0.598647	0.673123	0.448984	0.386051	0.449284	0.55003	0.805896	0.412817	0.460709	0.470026	0.602543	0.507135	0.633777	0.436054	0.845408	0.603701	0.761359	0.596351	0.601347	0.530638	0.877242	0.722546	0.709526	0.662716	0.969298	0.890088	0.978658	0.85501	0.639609	0.604598	1.13719	0.802694	0.706373	0.885417
	63	0.74652	0.703148	0.403786	0.315313	0.753162	0.624859	0.642473	0.599857	0.725316	0.533119	0.654956	0.838123	0.392389	0.643947	0.602012	0.677157	0.477648	0.372633	0.46011	0.543083	0.827023	0.397526	0.453076	0.565363	0.585422	0.523993	0.685401	0.438557	0.823238	0.598468	0.766321	0.623257	0.614896	0.526148	0.932067	0.734456	0.706605	0.653871	1.01023	0.902051	0.986636	0.857061	0.597634	0.610066	1.11665	0.75132	0.716363	0.894214
	64	0.733575	0.722166	0.41706	0.313754	0.763905	0.600101	0.615625	0.598032	0.709397	0.524412	0.601293	0.842487	0.424796	0.641702	0.577125	0.682715	0.441198	0.381164	0.426633	0.544585	0.772274	0.408927	0.460332	0.50107	0.60245	0.500634	0.686064	0.412749	0.828024	0.579079	0.740466	0.595066	0.652005	0.511293	1.00809	0.748118	0.720172	0.662931	1.00584	0.908841	0.963037	0.865887	0.621096	0.602373	1.05153	0.702432	0.723938	0.921656
	65	0.718166	0.736283	0.412402	0.28682	0.737398	0.613488	0.649432	0.591595	0.717242	0.528213	0.652591	0.823915	0.415773	0.669593	0.578561	0.686982	0.447983	0.383647	0.45457	0.55593	0.828044	0.409195	0.45739	0.533452	0.609094	0.51983	0.63818	0.397657	0.833225	0.602883	0.749605	0.602749	0.635766	0.51213	0.948073	0.745865	0.720692	0.642318	1.01174	0.882029	1.00461	0.869468	0.690527	0.597086	1.08856	0.735752	0.72441	0.917668
	66	0.756111	0.72795	0.428272	0.315324	0.743515	0.605762	0.645794	0.624653	0.718165	0.531451	0.669566	0.852232	0.41126	0.632828	0.610663	0.695472	0.456072	0.396782	0.482348	0.55749	0.808246	0.419691	0.450233	0.582129	0.610357	0.502912	0.650697	0.428254	0.839455	0.568495	0.765485	0.602255	0.623581	0.546452	1.04613	0.770718	0.710852	0.664809	1.02582	0.884387	1.00069	0.898933	0.649066	0.614917		0.750906	0.696289	0.925749
	67	0.747253	0.729877	0.413276	0.323608	0.748527	0.613589	0.647176	0.610504	0.712297	0.558727	0.632133	0.861297	0.391671	0.637779	0.666285	0.690039	0.445277	0.398998	0.471829	0.546307	0.829538	0.411759	0.458166	0.548361	0.598205	0.486351	0.626722	0.41495	0.828051	0.624805	0.778278	0.618367	0.642594	0.549898	0.841878	0.770542	0.72862	0.68722	1.01553	0.923003	1.04229	0.861686	0.63481	0.570452	0.844715	0.830432	0.711703	0.937625
	68	0.72993	0.724187	0.40953	0.311042	0.76053	0.627118	0.629878	0.623584	0.677162	0.552091	0.608099	0.8975	0.390609	0.654337	0.618289	0.724781	0.47179	0.378462	0.472323	0.554976	0.749386	0.407229	0.461103	0.545854	0.587584	0.48786	0.685123	0.452359	0.822495	0.59899	0.785683	0.609253	0.637938	0.575089	0.774586	0.756459	0.73902	0.672368	1.03626	0.894954	0.958831	0.891229	0.659126	0.610848	0.559164	0.721074	0.715641	0.961863
	69	0.74604	0.737257	0.431572	0.303493	0.764681	0.618379	0.655222	0.604011	0.723661	0.541931	0.697834	0.870674	0.412084	0.662194	0.597564	0.703063	0.50066	0.389256	0.469756	0.560404	0.803941	0.412869	0.465374	0.566283	0.580344	0.523638	0.681693	0.456344	0.802587	0.595704	0.770708	0.632952	0.656022	0.587853	0.83558	0.742093	0.729673	0.688664	1.0447	0.889827	1.04004	0.900912	0.643878	0.601594	0.637786	0.807652	0.734213	0.939633
	70	0.758308	0.737547	0.426702	0.32308	0.767268	0.632878	0.66867	0.620699	0.690933	0.537872	0.708482	0.843552	0.400122	0.711554	0.607653	0.721738	0.455945	0.410279	0.468614	0.570472	0.792041	0.427195	0.464031	0.616218	0.615142	0.5069	0.714968	0.436775	0.810096	0.626569	0.760434	0.642557	0.628053	0.558874	0.824619	0.74697	0.732188	0.692637	1.0471	0.86355	1.06328	0.889888	0.54849	0.588211	0.6691	0.772818	0.731099	0.955485
	71	0.736259	0.757911	0.434814	0.312479	0.772696	0.614146	0.677038	0.594087	0.696779	0.54559	0.683115	0.856891	0.407781	0.641534	0.591963	0.672815	0.487772	0.42469	0.44461	0.568592	0.813093	0.414663	0.465058	0.60376	0.598013	0.509512	0.676238	0.406032	0.843337	0.611842	0.763576	0.645846	0.656998	0.555544	0.869203	0.765513	0.71592	0.696947	1.06015	0.924722	0.910657	0.898425	2.18321	0.585539	0.695132	0.763314	0.744428	0.953996
	72	0.719405	0.73647	0.425247	0.325943	0.760144	0.625082	0.629356	0.624199	0.688995	0.55091	0.691689	0.890666	0.406522	0.699643	0.710263	0.727685	0.482272	0.401236	0.434787	0.560703	0.881708	0.433042	0.462355	0.605088	0.588004	0.528949	0.728507	0.434914	0.829813	0.628178	0.768134	0.620129	0.662469	0.530981	0.848634	0.772936	0.758895	0.689752	1.07253	0.955604	0.904838	0.893511	1.54295	0.613278	0.64901	0.805745	0.745955	0.960761
	73	0.74123	0.746022	0.431131	0.329162	0.751133	0.654278	0.680074	0.641761	0.713646	0.559055	0.692341	0.847576	0.441218	0.623078	0.708874	0.676668	0.474556	0.412195	0.490564	0.583519	0.819157	0.434438	0.486401	0.5896	0.612926	0.495815	0.661253	0.451733	0.82012	0.655238	0.791639	0.607054	0.680023	0.604641	0.859448	0.752149	0.739033	0.701855	1.08024	0.947737	0.858363	0.893344	2.13442	0.619043	0.653351	0.821155	0.750584	0.967864
	74	0.766001	0.760287	0.420412	0.331855	0.786308	0.609797	0.699237	0.64278	0.697809	0.570754	0.672076	0.892117	0.419367	0.680166	0.679033	0.718738	0.516653	0.395429	0.462081	0.57482	0.860689	0.443689	0.501948	0.652393	0.612143	0.519794	0.731283	0.414506	0.864948	0.60222	0.765395	0.656555	0.66346	0.552006	0.937888	0.769754	0.749238	0.684039	1.07415	0.924543	0.88739	0.910075	1.67987	0.638619	0.679725	0.771046	0.742539	0.967503
	75	0.71699	0.754433	0.434426	0.334304	0.778247	0.614319	0.709989	0.642987	0.717676	0.578294	0.726628	0.892269	0.433319	0.694853	0.608469	0.720644	0.472026	0.386848	0.47639	0.584167	0.85199	0.425854	0.47494	0.660531	0.598628	0.509256	0.681336	0.420835	0.850345	0.648038	0.758172	0.665595	0.663369	0.574831	0.875804	0.781169	0.74642	0.685613	1.08222	0.933845	0.942792	0.916958	1.67712	0.611928	0.674968	0.753313	0.740312	0.97659
	76	0.821283	0.757487	0.43807	0.34648	0.770008	0.630854	0.63943	0.683431	0.740896	0.566462	0.674353	0.893188	0.39676	0.702213	0.615233	0.738941	0.540686	0.402735	0.481904	0.555074	0.785575	0.454405	0.494216	0.693083	0.662124	0.524587	0.700637	0.416794	0.869525	0.627992	0.813524	0.636574	0.677313	0.532535	0.893208	0.761801	0.754453	0.691947	0.774784	0.925925	0.901057	0.929198	1.79663	0.602987	0.684063	0.858451	0.744689	0.946882
	77	0.808738	0.769751	0.438312	0.33986	0.933161	0.622172	0.691873	0.664441	0.742754	0.5799	0.695844	0.850255	0.408328	0.708573	0.650273	0.749484	0.484961	0.40641	0.48711	0.581534	0.797222	0.472266	0.473224	0.747759	0.660826	0.542775	0.676696	0.442266	0.823023	0.590566	0.767535	0.637461	0.664476	0.509783	0.877471	0.783589	0.765976	0.700044	0.784386	0.92868	0.863042	0.939272	1.61583	0.647159	0.65613	0.868134	0.740574	0.966495
	78	0.822014	0.760377	0.443165	0.336096	0.61409	0.629693	0.700715	0.664913	0.720184	0.568279	0.692183	0.885677	0.423732	0.674093	0.65246	0.74523	0.515942	0.420801	0.517667	0.58986	0.809489	0.473285	0.485246	0.757122	0.663313	0.509624	0.723295	0.408322	0.832938	0.603082	0.796481	0.664873	0.684831	0.512807	0.84543	0.762226	0.754853	0.694802	0.787083	0.925455	0.865641	0.94183	1.5746	0.624887	0.673908	0.932683	0.732207	0.978112
	79	0.825674	0.768128	0.440528	0.336381	0.623178	0.631831	0.665204	0.663753	0.722743	0.58621	0.73289	0.872715	0.439097	0.70504	0.600689	0.737712	0.501798	0.4349	0.484624	0.597173	0.875127	0.465872	0.501709	0.74962	0.644613	0.525264	0.752397	0.435011	0.847144	0.597495	0.781266	0.652283	0.667454	0.494859	0.887087	0.762269	0.744479	0.715067	0.781284	0.93566	0.859514	0.939522	1.79838	0.63437	0.644001	0.904704	0.742764	1.00128
	80	0.81867	0.757199	0.454552	0.348951	0.596616	0.64753	0.686816	0.675704	0.727306	0.583307	0.66848	0.886647	0.399042	0.698548	0.641722	0.751103	0.511634	0.46403	0.47574	0.587342	0.850107	0.458591	0.471768	0.746917	0.646061	0.511301	0.680014	0.418327	0.861301	0.623734	0.786746	0.652484	0.664411	0.514058	0.924999	0.76304	0.75363	0.713334	0.775401	0.944608	0.912501	0.943392	1.68158	0.59609	0.646213	0.843541	0.742918	0.982931
	81	0.807972	0.758548	0.440241	0.341554	0.572662	0.626261	0.679716	0.678226	0.745329	0.593419	0.713531	0.888181	0.416499	0.664482	0.679821	0.712674	0.508933	0.436726	0.494035	0.588524	0.884679	0.470433	0.483996	0.762418	0.644029	0.517691	0.737025	0.426763	0.877679	0.638304	0.803009	0.67832	0.674152	0.526085	0.946466	0.77756	0.750582	0.709769	0.777284	0.916568	0.855725	0.960239	1.64454	0.627593	0.657988	0.857555	0.749212	1.00681
	82	0.824884	0.767827	0.439612	0.337979	0.588067	0.592119	0.659973	0.667161	0.710768	0.585872	0.711591	0.863734	0.431036	0.668722	0.665378	0.756932	0.522534	0.447079	0.53758	0.584967	0.916625	0.470019	0.479087	0.658554	0.620382	0.499802	0.716296	0.450819	0.850194	0.634446	0.78842	0.647269	0.657498	0.503077	0.892102	0.782771	0.764474	0.725241	0.787465	0.937231	0.8924	0.960848	1.62179	0.584075	0.639126	0.947468	0.753562	0.957366
	83	0.808309	0.768057	0.459831	0.352437	0.596096	0.625375	0.69657	0.693529	0.767712	0.581138	0.666745	0.866572	0.408987	0.649649	0.636662	0.786123	0.505489	0.461419	0.502548	0.582105	0.830945	0.469164	0.492393	0.708781	0.66582	0.503725	0.733471	0.410948	0.862946	0.586464	0.832817	0.685625	0.685374	0.516387	0.971924	0.767036	0.76662	0.680675	0.789665	0.941902	0.836594	0.973041	1.67039	0.611353	0.656527	0.93124	0.768618	0.986622
	84	0.814027	0.774601	0.424116	0.367991	0.582896	0.59262	0.728511	0.663865	0.750905	0.588178	0.772786	0.866225	0.40692	0.683771	0.622597	0.797794	0.558188	0.454849	0.475956	0.598908	0.863458	0.464396	0.526699	0.726869	0.631333	0.492143	0.741547	0.395881	0.872273	0.628519	0.791341	0.68368	0.692695	0.552736	0.932603	0.792299	0.767258	0.7227	0.79471	0.927555	0.871416	0.956931	1.71038	0.62459	0.663441	1.04671	0.782008	0.949645
	85	0.83087	0.78364	0.449184	0.333613	0.611684	0.634051	0.742414	0.676527	0.738733	0.572889	0.730829	0.910279	0.434961	0.677413	0.617604	0.769727	0.529109	0.441481	0.507228	0.569449	0.849531	0.448859	0.518363	0.652909	0.638311	0.568032	0.755957	0.42651	0.841784	0.597548	0.769185	0.655971	0.708531	0.536207	0.95761	0.760123	0.764701	0.711382	0.779902	0.934664	0.853031	0.950708	1.64051	0.608916	0.652203	0.916098	0.753788	0.987258
	86	0.80286	0.76523	0.458181	0.36674	0.586453	0.625559	0.749064	0.678244	0.731035	0.597935	0.733762	0.898889	0.448581	0.688157	0.673529	0.764641	0.498292	0.464115	0.519076	0.58551	0.832534	0.472337	0.487857	0.682347	0.646165	0.549144	0.697466	0.41673	0.837821	0.633601	0.798682	0.696867	0.698342	0.526967	0.982337	0.80103	0.783078	0.702882	0.778886	0.944908	0.85285	0.987012	1.67476	0.611049	0.632592	0.925879	0.760389	1.01716
	87	0.809545	0.767763	0.447553	0.330507	0.608561	0.622764	0.709665	0.670994	0.730602	0.596412	0.733699	0.875824	0.430619	0.729961	0.644373	0.751585	0.556941	0.451958	0.530489	0.583124	0.864456	0.482469	0.465379	0.731025	0.61844	0.549359	0.74034	0.429986	0.854912	0.641716	0.795899	0.665274	0.685528	0.533988	0.943558	0.783908	0.782126	0.709373	0.77549	0.905909	0.841009	0.960391	1.65663	0.650762	0.65694	0.941903	0.75621	0.971361
	88	0.817226	0.774298	0.45689	0.364087	0.604756	0.611764	0.732273	0.697602	0.734969	0.587799	0.730203	0.899091	0.411083	0.698001	0.664174	0.788496	0.541455	0.442163	0.530145	0.567147	0.877416	0.457458	0.53343	0.631142	0.643652	0.583302	0.748285	0.472761	0.832002	0.682187	0.821954	0.697556	0.680855	0.546755	0.950665	0.769752	0.786568	0.703341	0.773773	0.943551	0.851136	0.984268	1.68999	0.633027	0.673629	0.920009	0.776499	1.00778
	89	0.811557	0.785451	0.455702	0.348966	0.614174	0.620457	0.669774	0.673163	0.710768	0.586307	0.749436	0.917089	0.439478	0.7297	0.640717	0.760028	0.507561	0.473005	0.512491	0.60061	0.810934	0.464497	0.506502	0.666951	0.64684	0.58395	0.702374	0.43501	0.850528	0.6547	0.774112	0.687266	0.704572	0.509954	0.936853	0.786068	0.772444	0.711443	0.794454	0.928	0.840522	1.03239	1.67503	0.655356	0.690194	1.04088	0.782347	1.01165
	90	0.806979	0.788713	0.46861	0.333354	0.611684	0.603553	0.697401	0.673637	0.745974	0.595601	0.721295	0.901461	0.454485	0.744551	0.664984	0.805456	0.554452	0.480576	0.516585	0.587663	0.857059	0.461396	0.530277	0.672886	0.651971	0.588946	0.728486	0.462654	0.845401	0.63817	0.811547	0.661139	0.703077	0.587017	1.05571	0.790161	0.785609	0.693719	0.794431	0.883159	0.857748	1.01497	1.59339	0.630589	0.679896	0.972354	0.769184	1.05343
	91	0.779702	0.782101	0.464403	0.354754	0.599912	0.599921	0.720378	0.676224	0.794816	0.604152	0.694915	0.915436	0.446325	0.716615	0.64028	0.778258	0.542249	0.459477	0.52299	0.573625	0.870828	0.4856	0.508004	0.650867	0.632953	0.617127	0.698982	0.417218	0.835961	0.700403	0.833081	0.648419	0.691698	0.525918	0.99681	0.829188	0.77997	0.734559	0.791609	0.910497	0.827174	1.01	1.61128	0.652557	0.670098	0.934162	0.764841	0.999548
	92	0.82721	0.767053	0.468378	0.346357	0.597044	0.610262	0.724446	0.727017	0.898352	0.605979	0.737028	0.908694	0.47354	0.716742	0.665379	0.818853	0.555352	0.468626	0.548232	0.600513	0.841443	0.470912	0.547261	0.635662	0.655211	0.574753	0.728837	0.436635	0.86277	0.651898	0.818732	0.705517	0.689937	0.548084	1.00075	0.796559	0.797429	0.70586	0.789737	0.970262	0.839512	0.994917	1.57851	0.623734	0.674582	0.922334	0.76323	1.01902
	93	0.822065	0.779074	0.472421	0.356934	0.605058	0.62544	0.706656	0.727326	0.863228	0.612008	0.667073	0.89349	0.45282	0.688942	0.652822	0.774518	0.55446	0.473615	0.546254	0.597076	0.871609	0.479667	0.528007	0.793467	0.657303	0.557347	0.727933	0.427351	0.834442	0.650136	0.804101	0.732505	0.705016	0.529124	1.03558	0.815893	0.799453	0.720318	0.785761	0.942125	0.870568	1.01981	1.71173	0.638212	0.676479	0.860852	0.760192	0.988556
	94	0.825022	0.783214	0.46308	0.403794	0.588928	0.642126	0.723062	0.815485	0.76812	0.595253	0.696151	0.892107	0.452437	0.715903	0.675146	0.799522	0.55716	0.466418	0.518281	0.594537	0.836512	0.47569	0.543557	0.698081	0.65963	0.563485	0.782458	0.442454	0.840933	0.699855	0.804018	0.73807	0.709194	0.506394	0.931666	0.814298	0.777299	0.723035	0.798011	0.955855	0.862302	1.01578	1.63037	0.640176	0.64241	0.833968	0.78042	0.951359
	95	0.891128	0.785778	0.490009	0.381347	0.609485	0.615184	0.725062	0.850269	0.794635	0.607237	0.658742	0.956337	0.465692	0.728185	0.68879	0.826877	0.564082	0.470422	0.554565	0.600521	0.896864	0.455943	0.555452	0.767266	0.652339	0.581429	0.738949	0.446945	0.861787	0.672829	0.864971	0.659885	0.662988	0.530358	0.904993	0.786267	0.799299	0.705064	0.805391	0.93513	0.81728	1.04488	1.62414	0.642304	0.672874	0.962516	0.773155	0.969323
	96	0.827015	0.787213	0.479424	0.37871	0.59113	0.601203	0.774647	0.783697	0.832436	0.612815	0.71077	0.921027	0.440411	0.78174	0.696276	0.809005	0.567401	0.437562	0.554689	0.605482	0.905871	0.484275	0.542018	0.732975	0.664801	0.591655	0.726907	0.431301	0.865007	0.640422	0.866183	0.676018	0.669182	0.550222	0.895074	0.782367	0.769863	0.725574	0.790557	0.977648	0.866837	1.04273	1.65833	0.630103	0.666518	0.864058	0.784906	1.01319
	97	0.845788	0.781507	0.484046	0.415386	0.587817	0.625685	0.736225	0.816631	0.767938	0.610227	0.794822	0.944223	0.431569	0.745934	0.624019	0.815743	0.533694	0.453897	0.560159	0.603511	0.927655	0.47707	0.54033	0.604675	0.639309	0.576828	0.725593	0.448939	0.856718	0.662382	0.828827	0.685467	0.69614	0.560312	0.999554	0.800464	0.799713	0.707064	0.803648	0.94837	0.868742	1.03696	1.69534	0.643596	0.663969	0.918913	0.780847	0.982764
	98	0.827778	0.806331	0.482178	0.384617	0.608936	0.612144	0.748552	0.808999	0.775429	0.587057	0.722227	0.978484	0.484633	0.740754	0.651061	0.77127	0.537324	0.474022	0.530804	0.61334	0.801715	0.481947	0.576264	0.578629	0.655053	0.610719	0.703515	0.472061	0.87435	0.688263	0.865586	0.712148	0.686694	0.506784	0.960091	0.787459	0.783111	0.698196	0.820154	0.961684	0.847879	1.04973	1.775	0.637933	0.678157	0.914472	0.77746	0.980393
	99	0.874448	0.808085	0.495592	0.39763	0.599087	0.60978	0.737334	0.81305	0.802051	0.604101	0.704074	0.922511	0.45656	0.732742	0.723121	0.799181	0.535272	0.484668	0.569288	0.606529	0.846717	0.479194	0.568514	0.692497	0.662376	0.58375	0.698238	0.435092	0.853735	0.692931	0.85035	0.703906	0.694862	0.54782	0.890933	0.817091	0.786546	0.708944	0.812238	0.961855	0.854295	1.06771	1.72018	0.646904	0.671429	0.914994	0.769462	0.987236
	100	0.869948	0.779209	0.486529	0.395478	0.588215	0.613764	0.799154	0.847455	0.810376	0.600667	0.719478	0.946231	0.454575	0.692136	0.694625	0.771755	0.576187	0.453213	0.557234	0.627984	0.880386	0.508108	0.582062	0.60271	0.670892	0.572738	0.71582	0.44407	0.868985	0.690642	0.884116	0.717191	0.704493	0.535356	0.895041	0.792215	0.804961	0.711007	0.815433	0.955765	0.837021	1.09519	1.77253	0.661633	0.660259	0.881306	0.776458	0.95123
	101	0.836949	0.790479	0.500228	0.375652	0.596279	0.645073	0.761335	0.834119	0.778232	0.596583	0.719938	0.969354	0.463054	0.710719	0.672529	0.823777	0.543079	0.478166	0.540446	0.621828	0.884194	0.491037	0.558398	0.634525	0.693834	0.56492	0.717532	0.470955	0.859104	0.685369	0.863054	0.723993	0.740708	0.53149	0.921143	0.821836	0.782501	0.724647	0.805952	0.961393	0.839496	1.09492	1.68024	0.647975	0.685816	0.981231	0.781027	1.00134
	102	0.854727	0.790323	0.486325	0.395274	0.602713	0.587556	0.751961	0.810757	0.792287	0.61067	0.734621	0.925764	0.463847	0.70088	0.700257	0.791138	0.56614	0.470894	0.573022	0.621562	0.814972	0.476653	0.577966	0.643469	0.669303	0.57175	0.733646	0.44364	0.865811	0.693243	0.830833	0.727288	0.686742	0.531232	0.948811	0.820548	0.793309	0.711281	0.835021	0.935136	0.867024	1.09984	1.77405	0.640534	0.679358	0.951803	0.792354	0.993824
	103	0.872297	0.796843	0.475758	0.403936	0.683991	0.608221	0.759332	0.789851	0.782585	0.626515	0.758567	0.944057	0.464435	0.741951	0.649694	0.779442	0.555561	0.47457	0.591895	0.636157	0.873882	0.52032	0.550638	0.605026	0.686138	0.5313	0.705795	0.496742	0.879408	0.70305	0.858512	0.728415	0.709351	0.517594	0.939511	0.785384	0.78935	0.704455	0.820422	0.975019	0.833426	1.13042	1.68493	0.646398	0.66596	0.977448	0.795453	0.99275
	104	0.855025	0.785049	0.502402	0.396724	0.64995	0.624176	0.739542	0.80395	0.78197	0.626426	0.719794	0.963309	0.461282	0.774047	0.679864	0.839068	0.579242	0.473461	0.548451	0.620079	0.880206	0.498289	0.589019	0.625498	0.636614	0.558766	0.74797	0.464362	0.876902	0.692784	0.844446	0.791651	0.733448	0.514585	0.947835	0.825679	0.783536	0.708952	0.796526	0.961016	0.84875	1.16671	1.80057	0.690868	0.667988	0.950418	0.781519	0.969696
	105	0.869906	0.790594	0.484463	0.399848	0.661849	0.600566	0.780665	0.819723	0.744051	0.618957	0.751655	0.95768	0.493011	0.74799	0.701887	0.842462	0.56233	0.469184	0.605606	0.611016	0.843243	0.497531	0.574609	0.592614	0.659257	0.5521	0.730008	0.457688	0.858253	0.68028	0.852697	0.723658	0.720564	0.522456	0.944421	0.810499	0.795504	0.696135	0.823231	0.950853	0.8544	1.13926	1.71428	0.651826	0.661993	0.995265	0.782755	0.976676
	106	0.863791	0.787653	0.498089	0.396224	0.652519	0.596237	0.750119	0.788274	0.760246	0.627572	0.727475	0.988596	0.480882	0.794257	0.701961	0.816516	0.584015	0.498299	0.558056	0.634889	0.860109	0.505597	0.574337	0.55449	0.679565	0.559412	0.750914	0.473216	0.872982	0.709233	0.904898	0.752595	0.706064	0.51589	1.02298	0.7994	0.79637	0.712839	0.834518	0.952447	0.846273	1.13947	1.79863	0.664748	0.681612	0.896433	0.780725	0.998756
	107	0.868232	0.796155	0.512159	0.406124	0.646926	0.622307	0.836215	0.776534	0.745191	0.624057	0.754627	0.965222	0.501783	0.761098	0.674872	0.826073	0.583838	0.501633	0.581892	0.608657	0.855468	0.493682	0.589205	0.529753	0.651367	0.568689	0.718213	0.440925	0.884506	0.68279	0.893293	0.771772	0.722543	0.519484	0.995676	0.817045	0.799862	0.687075	0.83637	0.931694	0.832247	1.15035	1.69551	0.656457	0.680055	0.934753	0.771368	0.991162
	108	0.85844	0.81975	0.496504	0.396445	0.673532	0.633917	0.778579	0.77234	0.755052	0.631981	0.758093	0.962791	0.481834	0.770813	0.675542	0.825029	0.560996	0.498277	0.57908	0.624979	0.895217	0.507023	0.567953	0.624416	0.650201	0.542525	0.751489	0.471037	0.866934	0.695798	0.900115	0.760247	0.717043	0.51244	0.924772	0.823722	0.796756	0.717086	0.834366	0.945856	0.829668	1.17525	1.67522	0.676719	0.669333	1.01067	0.796179	1.00972
	109	0.853125	0.807323	0.496116	0.37546	0.67689	0.62897	0.78986	0.776382	0.736311	0.639154	0.791118	0.969815	0.502018	0.768404	0.668871	0.813052	0.551183	0.48312	0.55987	0.634213	0.917653	0.499193	0.56278	0.547922	0.657749	0.538872	0.717275	0.44801	0.860071	0.673207	0.917812	0.749121	0.712946	0.588034	0.9653	0.813436	0.801393	0.687541	0.832852	0.916256	0.931115	1.17118	1.65901	0.669434	0.681838	1.0379	0.785009	1.01311
	110	0.854439	0.812007	0.500221	0.405344	0.673758	0.589344	0.797537	0.803311	0.767726	0.656445	0.741447	0.939849	0.478243	0.797983	0.72857	0.872303	0.555685	0.492673	0.559897	0.616381	0.868616	0.493506	0.560156	0.579989	0.676047	0.518057	0.731972	0.431551	0.863804	0.703369	0.915211	0.727304	0.712436	0.546944	0.989083	0.82104	0.808418	0.694367	0.829166	0.937578	0.794999	1.142	1.68294	0.660358	0.698562	1.08737	0.802123	1.05008
	111	0.8571	0.800546	0.521454	0.416362	0.663082	0.584489	0.774507	0.811759	0.760107	0.639259	0.778345	0.995341	0.485863	0.816334	0.69541	0.84853	0.521971	0.480217	0.631263	0.623797	0.860017	0.517365	0.564785	0.621521	0.674719	0.547891	0.735106	0.472815	0.884471	0.727457	0.900917	0.739144	0.717151	0.573402	0.974354	0.787681	0.795988	0.716501	0.840336	0.965488	0.793847	1.17423	1.73869	0.646887	0.684885	0.973372	0.794288	1.00694
	112	0.842129	0.820915	0.507732	0.413059	0.670177	0.642084	0.778414	0.801462	0.783277	0.637352	0.832627	0.917968	0.506639	0.832257	0.665648	0.782164	0.545214	0.498363	0.623518	0.622158	0.872826	0.512733	0.545778	0.725844	0.668369	0.532943	0.767714	0.497676	0.858464	0.662704	0.91331	0.760801	0.699772	0.513397	0.976748	0.769263	0.827789	0.715104	0.844713	0.942988	0.783769	1.16444	1.78435	0.689499	0.696661	0.978894	0.808237	1.03397
	113	0.857302	0.811562	0.473736	0.390409	0.673014	0.625164	0.817715	0.826798	0.760795	0.649516	0.799029	0.947956	0.501722	0.830465	0.685755	0.805519	0.561086	0.512939	0.582542	0.628668	0.85892	0.501925	0.558514	0.622194	0.658882	0.561959	0.758851	0.445399	0.882628	0.681572	0.886306	0.729597	0.703848	0.539735	1.01864	0.814043	0.831989	0.71496	0.839158	0.968462	0.804021	1.16083	1.82084	0.638887	0.700365	1.00604	0.812849	0.990671
	114	0.86072	0.802714	0.495866	0.407747	0.661153	0.650302	0.828029	0.847057	0.740956	0.652937	0.786926	0.950776	0.509945	0.829729	0.704272	0.778377	0.535407	0.514392	0.560276	0.629404	0.877189	0.504554	0.559897	0.610887	0.679953	0.536155	0.775362	0.410562	0.863226	0.717446	0.928878	0.717447	0.729851	0.582001	1.05073	0.793383	0.833641	0.694789	0.86162	0.948455	0.782792	1.15357	1.68248	0.613981	0.676942	0.968621	0.807355	1.02497
	115	0.854497	0.833165	0.489255	0.415017	0.679275	0.59396	0.831287	0.85326	0.713891	0.649431	0.794728	0.942875	0.508753	0.801233	0.692696	0.812057	0.599225	0.522278	0.601227	0.617989	0.839495	0.506476	0.562869	0.629855	0.647011	0.531515	0.764934	0.43758	0.875211	0.713633	0.940214	0.758383	0.685961	0.540147	1.03327	0.830865	0.819475	0.695474	0.851258	0.948611	0.808293	1.19299	1.67913	0.657454	0.698116	1.01171	0.825811	0.99518
	116	0.86839	0.808156	0.495557	0.369742	0.678438	0.618632	0.838474	0.818545	0.772671	0.654348	0.801118	0.936851	0.487664	0.816276	0.706775	0.78888	0.59837	0.509491	0.588235	0.607028	0.882922	0.497858	0.58064	0.692124	0.70939	0.541568	0.73285	0.490182	0.890784	0.75491	0.916328	0.722692	0.702626	0.524091	1.00201	0.814985	0.827338	0.707721	0.858663	0.947574	0.807546	1.19792	1.70082	0.650072	0.696907	1.01143	0.814789	1.05718
	117	0.877899	0.825919	0.49876	0.387647	0.663654	0.596018	0.825675	0.871324	0.747015	0.660009	0.768259	0.993262	0.493725	0.810709	0.700307	0.842428	0.565192	0.523141	0.596112	0.610068	0.885882	0.510256	0.571294	0.673369	0.674251	0.529758	0.764053	0.441242	0.885286	0.699573	0.928595	0.760614	0.697955	0.575763	1.0353	0.806502	0.845661	0.694597	0.844786	0.964868	0.814789	1.21792	1.69463	0.619172	0.688936	1.01512	0.8179	1.12452
	118	0.889766	0.828168	0.506848	0.383001	0.660161	0.59157	0.825933	0.837333	0.780387	0.627738	0.835775	0.979695	0.534307	0.841451	0.677552	0.770908	0.607735	0.563017	0.600646	0.615877	0.877406	0.498674	0.566009	0.607535	0.686578	0.550119	0.738711	0.481632	0.874576	0.699042	0.89334	0.764835	0.714609	0.575768	0.990109	0.797709	0.83805	0.714378	0.856945	0.968322	0.811046	1.16746	1.68097	0.655098	0.699735	0.980089	0.823338	1.0514
	119	0.898732	0.834149	0.510618	0.379769	0.666717	0.616085	0.818098	0.821642	0.754982	0.648271	0.806613	0.959188	0.494781	0.822882	0.692267	0.800067	0.553298	0.53875	0.628212	0.605004	0.859246	0.532338	0.56291	0.657923	0.68525	0.519018	0.797611	0.453383	0.88647	0.679843	0.93611	0.732084	0.692125	0.570534	1.02097	0.81035	0.835279	0.700061	0.8688	0.963224	0.761665	1.19878	1.66538	0.66472	0.686973	0.988325	0.814868	1.07061
	120	0.895118	0.828102	0.504667	0.388191	0.679315	0.605283	0.802963	0.881162	0.76302	0.650733	0.790884	0.965644	0.499943	0.801775	0.708305	0.808135	0.577773	0.509608	0.673332	0.607697	0.894988	0.515464	0.584069	0.648301	0.685774	0.484204	0.783048	0.448327	0.875344	0.714043	0.927256	0.743454	0.709531	0.553259	0.999532	0.834262	0.839035	0.708565	0.877678	0.933684	0.79015	1.2096	1.62594	0.654379	0.710063	0.866422	0.814262	1.0832
	121	0.886283	0.819563	0.527271	0.424616	0.678707	0.598548	0.811511	0.838667	0.738027	0.655884	0.787262	0.978172	0.514366	0.8287	0.696077	0.811657	0.624729	0.513141	0.598463	0.634849	0.872777	0.513375	0.555979	0.62966	0.712644	0.601359	0.786745	0.472071	0.894062	0.750188	0.911063	0.747266	0.704476	0.583489	1.04979	0.827171	0.845267	0.704612	0.878053	0.990459	0.77606	1.22369	1.61823	0.671113	0.70543	0.932816	0.807645	1.0752
	122	0.854329	0.825886	0.517161	0.413499	0.678598	0.588266	0.839932	0.792589	0.744595	0.633388	0.797037	0.956731	0.543863	0.838099	0.685628	0.794222	0.615361	0.525861	0.637821	0.647197	0.915894	0.533634	0.606192	0.669924	0.671177	0.660675	0.809066	0.458182	0.916836	0.722482	0.885196	0.789622	0.722303	0.569067	1.03807	0.826931	0.83348	0.697128	0.847619	0.969103	0.810496	1.24509	1.61147	0.664119	0.695855	1.01015	0.823159	1.07821
	123	0.868382	0.828566	0.511637	0.39799	0.675509	0.604925	0.81771	0.855834	0.759641	0.672489	0.801081	0.956766	0.496509	0.825853	0.73175	0.782556	0.60978	0.542134	0.598917	0.631873	0.906815	0.513828	0.599173	0.648276	0.683586	0.639221	0.737113	0.472499	0.890944	0.739258	0.898704	0.774776	0.702737	0.565827	1.13291	0.829341	0.842776	0.697378	0.883168	0.94836	0.800175	1.24249	1.66171	0.657047	0.698007	0.961815	0.815535	1.05894
	124	0.902529	0.845743	0.489348	0.42095	0.684578	0.580319	0.844614	0.832244	0.760207	0.655343	0.803097	0.947981	0.498711	0.815945	0.698758	0.776083	0.613532	0.563124	0.623691	0.650366	0.907798	0.509754	0.586767	0.649319	0.64099	0.620587	0.789798	0.497341	0.904188	0.732864	0.971499	0.699444	0.695643	0.570165	1.02615	0.824979	0.844116	0.700727	0.854651	1.01972	0.796082	1.23695	1.63666	0.692831	0.713642	0.946225	0.818178	1.09678
	125	0.867062	0.818047	0.495557	0.39952	0.645769	0.598172	0.79594	0.786329	0.758857	0.675106	0.839424	0.978339	0.53771	0.826231	0.657782	0.78701	0.629903	0.566318	0.636127	0.661401	0.900336	0.52425	0.598894	0.718288	0.678431	0.649908	0.800808	0.459807	0.898724	0.720878	0.891154	0.777103	0.718462	0.627563	1.08329	0.815514	0.846108	0.704692	0.865869	0.962219	0.831841	1.25197	1.59742	0.737674	0.710492	0.978888	0.830696	1.06239
	126	0.869122	0.832408	0.507992	0.416125	0.669152	0.594625	0.846352	0.829824	0.767709	0.675574	0.84312	0.974534	0.524005	0.896774	0.696351	0.82276	0.625524	0.560406	0.637008	0.661338	0.861943	0.529499	0.624182	0.634562	0.672264	0.6051	0.811171	0.47866	0.9253	0.702554	0.940716	0.734043	0.713417	0.598081	1.03056	0.829606	0.84771	0.693262	0.884201	0.974656	0.804125	1.26343	1.70778	0.709419	0.720069	0.986092	0.812015	1.0739
	127	0.903958	0.834677	0.503938	0.425033	0.682556	0.6141	0.848626	0.851436	0.747869	0.678731	0.824092	0.978797	0.503794	0.847322	0.655122	0.787117	0.615438	0.544288	0.609118	0.666843	0.872035	0.524456	0.600063	0.662986	0.706736	0.604077	0.759822	0.494615	0.920458	0.736367	0.94249	0.755149	0.686459	0.573938	1.0303	0.806989	0.863961	0.696715	0.86159	0.998112	0.790745		1.55538	0.670778	0.735793	1.01846	0.838723	1.09632
	128	0.879594	0.81918	0.524658	0.402899	0.686546	0.59343	0.875614	0.828921	0.761296	0.66139	0.844203	0.960609	0.485588	0.865407	0.649156	0.809133	0.643266	0.54055	0.619227	0.670689	0.897649	0.525795	0.638962	0.733204	0.689015	0.611294	0.813584	0.506626	0.900483	0.733918	0.941377	0.700999	0.710211	0.56465	1.09126	0.812733	0.860121	0.71666	0.877908	0.965501	0.785571	0.857778	1.58228	0.723677	0.722788	0.975115	0.829692	1.10968
	129	0.86703	0.832543	0.511196	0.413302	0.669246	0.630863	0.877983	0.860237	0.763672	0.679457	0.851258	0.936531	0.522268	0.79185	0.677196	0.823063	0.64285	0.574249	0.63076	0.639336	0.90217	0.506625	0.612948	0.70512	0.691801	0.638307	0.774802	0.50378	0.882064	0.728971	0.925511	0.732184	0.718168	0.560994	1.01814	0.773532	0.857773	0.71473	0.871072	0.957984	1.02458	0.822151	1.66965	0.732714	0.736029	0.932298	0.848028	1.105
	130	0.859232	0.834132	0.51716	0.416855	0.697173	0.59158	0.876615	0.881831	0.775341	0.667525	0.820551	0.963988	0.533711	0.780661	0.762654	0.807404	0.64257	0.591954	0.606911	0.649623	0.905227	0.546503	0.587193	0.690487	0.696558	0.633956	0.78904	0.552352	0.909462	0.771455	0.900877	0.783524	0.726912	0.640917	1.00697	0.813219	0.864966	0.710818	0.879791	0.92816	1.06069	0.797443	1.56243	0.694168	0.69822	1.03515	0.865614	1.12951
	131	0.895818	0.836782	0.537504	0.396556	0.703647	0.608125	0.921615	0.871174	0.759568	0.672047	0.889368	0.974615	0.533918	0.83447	0.697334	0.821782	0.584427	0.542285	0.650747	0.652368	0.900985	0.520801	0.606723	0.701759	0.657101	0.627422	0.787104	0.510369	0.916247	0.746037	0.885687	0.79163	0.72156	0.634388	0.993118	0.811881	0.864809	0.732518	0.879744	0.957073	1.04582	0.82062	1.49672	0.717441	0.717962	0.954671	0.844665	1.1582
	132	0.901675	0.825712	0.515352	0.401524	0.747527	0.612897	0.903345	0.860445	0.745467	0.690715	0.885348	0.968777	0.529666	0.769287	0.722133	0.818323	0.667776	0.566425	0.640277	0.665378	0.902763	0.525369	0.600952	0.683285	0.706209	0.613502	0.746226	0.472756	0.923432	0.759665	0.860212	0.779111	0.717241	0.619161	1.07959	0.834137	0.867228	0.718163	0.880409	0.910766	1.03553	0.866487	1.54271	0.749461	0.720624	0.975142	0.838917	1.2052
	133	0.893334	0.872559	0.536206	0.419186	0.690779	0.558397	0.830778	0.86621	0.739374	0.709041	0.888433	0.96829	0.567018	0.829498	0.732018	0.86523	0.606089	0.515434	0.602505	0.64399	0.913758	0.534199	0.60912	0.660414	0.693618	0.595295	0.795406	0.549445	0.921314	0.745219	0.888123	0.816467	0.711786	0.675875	0.971802	0.805939	0.864376	0.721752	0.891081	0.962029	1.04717	0.852717	1.55596	0.745625	0.722721	0.971761	0.875228	1.13548
	134	0.883804	0.845319	0.542027	0.42962	0.703436	0.616341	0.888681	0.842476	0.73249	0.696205	0.92712	0.960879	0.528224	0.764455	0.662294	0.876542	0.598629	0.564828	0.698872	0.665539	0.910949	0.542616	0.571867	0.731974	0.688456	0.63181	0.79054	0.517064	0.912011	0.773704	0.899581	0.756962	0.710696	0.654233	1.06307	0.815309	0.879905	0.698552	0.886536	0.947766	1.06677	0.861233	1.54967	0.736318	0.746565	0.960042	0.856606	1.13601
	135	0.913157	0.86405	0.526941	0.430538	0.706825	0.616968	0.836828	0.824318	0.740874	0.700127	0.935241	0.95824	0.523007	0.728338	0.640035	0.818324	0.619124	0.581547	0.674442	0.654937	0.924541	0.546002	0.607293	0.641823	0.684752	0.614061	0.797169	0.516465	0.894759	0.757416	0.892045	0.802879	0.697897	0.603223	1.0178	0.834435	0.872924	0.710698	0.850927	0.958114	1.02906	0.852055	1.60897	0.730239	0.743641	0.995749	0.839561	1.11085
	136	0.886406	0.886943	0.536228	0.423023	0.714279	0.597341	0.867063	0.824413	0.752163	0.700764	0.872984	0.94224	0.542476	0.837038	0.680801	0.860138	0.63112	0.556001	0.598052	0.673557	0.973505	0.55003	0.598328	0.674043	0.693609	0.582745	0.789514	0.536817	0.896614	0.722134	0.92822	0.752057	0.721113	0.65475	1.10891	0.811754	0.878294	0.71025	0.876767	0.950363	1.09806	0.875032	1.53783	0.765889	0.710321	0.932026	0.837316	1.10328
	137	0.879002	0.881445	0.522175	0.428143	0.70413	0.588756	0.836686	0.84453	0.764459	0.709168	1.00013	0.933136	0.527524	0.761357	0.721735	0.8302	0.625225	0.559607	0.681876	0.686644	0.91983	0.554053	0.598846	0.648129	0.703153	0.645396	0.801998	0.497552	0.925484	0.766943	0.916605	0.780756	0.714288	0.625934	1.09801	0.841279	0.887335	0.71462	0.879289	0.930623	1.06774	0.854668	1.49456	0.76719	0.721909	0.896288	0.840618	1.12359
	138	0.89216	0.86178	0.528332	0.42626	0.725053	0.588638	0.827818	0.842708	0.753777	0.699794	0.923278	0.9368	0.564638	0.815774	0.698939	0.85222	0.603126	0.549076	0.659444	0.665805	0.906203	0.548326	0.639981	0.640988	0.672265	0.580781	0.800811	0.518932	0.913702	0.776285	0.933791	0.79663	0.714721	0.623185	1.00047	0.822297	0.890703	0.693674	0.880237	0.942161	1.03693	0.855114	1.50871	0.749332	0.727929	0.85352	0.850249	1.12577
	139	0.882952	0.837124	0.518589	0.398963	0.707706	0.59779	0.814604	0.840905	0.767599	0.712644	0.868287	0.936399	0.529263	0.802302	0.692375	0.797378	0.644632	0.578554	0.628126	0.662754	0.949777	0.553723	0.629891	0.694442	0.73705	0.603986	0.772796	0.531882	0.86897	0.760431	0.914442	0.787178	0.690409	0.548626	1.03251	0.848798	0.888142	0.685267	0.862315	0.938626	1.04128	0.872154	1.59839	0.773724	0.739121	0.925731	0.855558	1.0869
	140	0.896625	0.856149	0.542822	0.433555	0.720711	0.627262	0.863602	0.868315	0.74306	0.709285	0.889151	0.92982	0.531581	0.825877	0.709974	0.836848	0.656563	0.553655	0.661225	0.676208	0.923608	0.559677	0.637803	0.623443	0.699624	0.561128	0.795337	0.530779	0.924811	0.749637	0.888981	0.78572	0.690725	0.588576	1.04739	0.802823	0.901537	0.681374	0.888755	0.973914	1.04666	0.859226	1.45749	0.791028	0.720301	0.90615	0.846065	1.10852
	141	0.884962	0.861418	0.514092	0.43819	0.714373	0.581627	0.8897	0.889737	0.752621	0.734264	0.889833	0.97233	0.520586	0.795894	0.690953	0.877168	0.659079	0.595689	0.657613	0.682013	0.923604	0.558543	0.624306	0.686801	0.672932	0.581878	0.825373	0.536064	0.901405	0.74521	0.87328	0.777251	0.698419	0.573778	1.01539	0.853968	0.882978	0.692578	0.887879	0.94679	1.02917	0.869328	1.61714	0.82158	0.748187	0.887581	0.875874	1.08902
	142	0.875474	0.849898	0.540455	0.432313	0.728734	0.594166	0.870994	0.837574	0.743042	0.708762	0.92105	0.923354	0.554864	0.795323	0.666274	0.859837	0.65145	0.597766	0.691646	0.677318	0.962236	0.542694	0.624245	0.724089	0.67242	0.553572	0.814581	0.521189	0.903236	0.746627	0.877168	0.805402	0.697689	0.548576	1.0904	0.811327	0.883514	0.676433	0.876331	0.924818	1.0757	0.882796	1.74332	0.81527	0.73405	0.964207	0.842697	1.09799
	143	0.874669	0.868213	0.573052	0.432515	0.709607	0.604258	0.885378	0.870811	0.757173	0.727749	0.867699	0.931512	0.53753	0.801799	0.724477	0.8484	0.652262	0.608788	0.642644	0.68574	0.929713	0.573096	0.654031	0.657632	0.721005	0.551233	0.820258	0.543075	0.950564	0.754254	0.924369	0.772112	0.705856	0.570356	1.02531	0.83189	0.891061	0.695583	0.886067	0.939715	1.0851	0.863745	1.71181	0.85994	0.719822	0.812245	0.876264	1.06158
	144	0.874965	0.866833	0.518965	0.423384	0.743388	0.618052	0.884205	0.89726	0.76152	0.720576	0.885375	0.923809	0.576194	0.818285	0.692871	0.853499	0.670068	0.602149	0.623752	0.676712	0.957984	0.566494	0.622878	0.707162	0.698954	0.537442	0.810802	0.526048	0.930254	0.744063	0.857629	0.825671	0.718617	0.567615	1.10609	0.825177	0.896327	0.703031	0.863825	0.945672	1.0558	0.870451	1.67208	0.84281	0.738633	0.890104	0.875163	1.08243
	145	0.859059	0.860864	0.551153	0.454943	0.730331	0.619515	0.815666	0.862029	0.755018	0.720639	0.887012	0.977632	0.557474	0.803346	0.730003	0.879547	0.654275	0.59707	0.640194	0.689031	0.964906	0.581616	0.663763	0.671997	0.69193	0.531813	0.829234	0.566901	0.934899	0.79942	0.88752	0.806561	0.695279	0.565436	1.0285	0.820001	0.893474	0.705528	0.889602	0.915813	1.0534	0.864972	1.68628	0.810899	0.734057	0.970111	0.879918	1.07735
	146	0.874795	0.872296	0.537057	0.439992	0.737578	0.610318	0.833412	0.901667	0.767235	0.712576	0.912948	0.98129	0.578326	0.863366	0.701653	0.893436	0.683709	0.563178	0.615336	0.692581	0.91845	0.571025	0.68182	0.77889	0.707412	0.486315	0.811736	0.542292	0.949731	0.775434	0.860479	0.797319	0.68787	0.619778	1.1126	0.822285	0.907441	0.695708	0.88039	0.923962	1.11563	0.853984	1.61375	0.889294	0.7284	0.970828	0.878096	1.09776
	147	0.876098	0.880738	0.51529	0.416076	0.712345	0.565973	0.796224	0.902651	0.795412	0.712927	0.877604	0.951636	0.558072	0.783162	0.740815	0.902852	0.628593	0.590011	0.644921	0.693061	0.894122	0.558911	0.659298	0.695833	0.706168	0.490132	0.802119	0.555861	0.934513	0.808545	0.851141	0.75249	0.716517	0.580994	1.0527	0.839952	0.909454	0.68732	0.862097	0.904359	1.02885	0.8813	1.6011	0.885912	0.736408	1.0037	0.872406	1.11968
	148	0.860213	0.887372	0.54335	0.416914	0.718957	0.605879	0.832186	0.895882	0.773316	0.725791	0.967356	0.973188	0.550306	0.835277	0.742601	0.895765	0.592514	0.585216	0.661433	0.707624	0.902863	0.578635	0.647356	0.720835	0.709754	0.690477	0.77432	0.541842	0.916424	0.797136	0.888803	0.837217	0.738328	0.570985	1.04734	0.820576	0.915282	0.692464	0.887887	0.93085	1.05209	0.872507	1.58921	0.954595	0.737845	0.925806	0.870799	1.082
	149	0.896259	0.860385	0.535653	0.419409	0.735734	0.620418	0.878556	0.90442	0.744122	0.711703	0.930191	0.959171	0.599394	0.810131	0.722977	0.885753	0.601377	0.63122	0.63638	0.697462	0.911441	0.557976	0.638392	0.648692	0.718843	0.689326	0.790833	0.502559	0.912679	0.78761	0.869783	0.832607	0.694543	0.543172	1.05347	0.843605	0.928402	0.730383	0.880407	0.916933	1.04933	0.87951	1.42165	0.921272	0.718372	0.889902	0.879082	1.08254
	150	0.874526	0.883004	0.535435	0.450727	0.7323	0.631397	0.810238	0.894844	0.778911	0.707701	0.854354	0.971115	0.550044	0.811327	0.723016	0.899548	0.637343	0.584421	0.704768	0.705253	0.947074	0.578793	0.660187	0.60215	0.736811	0.682615	0.83993	0.546203	0.952467	0.807452	0.909031	0.804726	0.697769	0.594902	1.07992	0.832911	0.919533	0.689241	0.880571	0.939919	1.02374	0.871695	1.46286	0.921906	0.768735	0.872963	0.866811	1.08214
	151	0.871999	0.887231	0.53258	0.414603	0.726342	0.617702	0.885434	0.948104	0.778077	0.718454	0.893888	0.934838	0.575858	0.853553	0.694454	0.905051	0.642383	0.606303	0.61802	0.687231	0.874659	0.589567	0.673636	0.683603	0.697177	0.696001	0.80941	0.522534	0.929621	0.818747	0.892732	0.797584	0.695288	0.560139	0.999287	0.833106	0.920528	0.693079	0.885538	0.939361	1.03606	0.911678	1.49759	0.913673	0.746445	0.870826	0.885573	1.0957
	152	0.865326	0.884119	0.524748	0.436762	0.753249	0.607972	0.855504	0.907195	0.812052	0.72966	0.881469	0.929888	0.559679	0.841319	0.677987	0.843057	0.642846	0.561164	0.684175	0.698211	0.902093	0.574956	0.651872	0.673997	0.736563	0.668213	0.814722	0.531007	0.931271	0.836294	0.901573	0.794363	0.707015	0.585438	1.01374	0.81076	0.939845	0.712371	0.894378	0.95555	1.07643	0.890835	1.56091	0.972623	0.756589	0.84938	0.87852	1.06754
	153	0.88139	0.895792	0.551022	0.419676	0.758964	0.602713	0.821663	0.959244	0.770114	0.717838	0.879333	0.971635	0.599079	0.913112	0.735282	0.871746	0.62877	0.597872	0.65043	0.699559	0.906276	0.569841	0.669771	0.650487	0.707712	0.673078	0.80265	0.532997	0.958185	0.776935	0.939069	0.784502	0.696871	0.535513	1.10438	0.807585	0.93723	0.721904	0.89486	0.962138	1.10508	0.901603	1.46284	0.977293	0.758494	0.897732	0.873441	1.0847
	154	0.883538	0.881414	0.556814	0.447927	0.759883	0.632601	0.842448	0.917006	0.75591	0.718563	0.924824	0.96787	0.546812	0.804527	0.717959	0.850393	0.60743	0.597826	0.754248	0.708182	1.00108	0.572588	0.668943	0.620105	0.74724	0.685869	0.815122	0.5407	0.949557	0.846329	0.879105	0.796558	0.68632	0.57206	1.03397	0.855225	0.936603	0.704868	0.875247	0.917119	1.10974	0.900124	1.50222	1.02427	0.707592	0.911175	0.886298	1.08132
	155	0.871555	0.909473	0.544237	0.441734	0.745243	0.619959	0.781915	0.946906	0.771556	0.724698	0.937409	0.933187	0.560163	0.880836	0.706497	0.888748	0.592206	0.599702	0.70229	0.733816	0.907619	0.595929	0.657089	0.665694	0.739494	0.680798	0.802117	0.559496	0.923296	0.789368	0.893828	0.805912	0.694003	0.591803	1.08293	0.819234	0.939334	0.70179	0.879475	0.915765	1.17346	0.895666	1.41247	0.979882	0.710696	0.888824	0.883379	1.06765
	156	0.875953	0.897089	0.546835	0.459963	0.756389	0.630384	0.875792	0.923883	0.792466	0.719951	0.978769	0.957418	0.578661	0.85957	0.709001	0.929501	0.629492	0.596544	0.712198	0.700228	0.92935	0.585571	0.631115	0.686811	0.724757	0.710985	0.847536	0.53603	0.91614	0.78381	0.902794	0.745454	0.697454	0.558165	1.1677	0.823859	0.940891	0.716404	0.886407	0.931688	1.12356	0.903283	1.49469	1.02307	0.719944	0.913518	0.881976	1.11883
	157	0.86687	0.907161	0.546624	0.489517	0.751805	0.603818	0.897323	0.979003	0.770803	0.73474	0.974355	0.967247	0.551023	0.851373	0.751837	0.867742	0.661389	0.614993	0.687103	0.743203	0.864221	0.600922	0.69319	0.598991	0.723752	0.69159	0.795345	0.518456	0.919658	0.793106	0.923997	0.793373	0.669282	0.58625	1.06243	0.844376	0.875051	0.716222	0.884539	0.972056	1.10019	0.906035	1.55377	1.04836	0.716334	0.93142	0.90978	1.11609
	158	0.8636	0.929418	0.545596	0.501322	0.763249	0.649322	0.783555	0.920025	0.786079	0.738092	0.933591	0.975059	0.565919	0.866283	0.770915	0.962201	0.648745	0.630594	0.723286	0.736017	0.91327	0.586	0.644951	0.600613	0.749818	0.677168	0.778791	0.568419	0.917435	0.773705	0.923569	0.767224	0.685211	0.590242	1.06184	0.813811	0.871255	0.706369	0.87911	0.965103	1.14382	0.906933	1.54748	1.04371	0.737383	0.930444	0.902268	1.10694
	159	0.866072	0.947534	0.556569	0.485015	0.737827	0.617749	0.853156	0.954259	0.78688	0.711053	0.940229	0.976109	0.567995	0.776554	0.793747	0.90935	0.614206	0.573008	0.718492	0.750305	0.947032	0.566651	0.632331	0.598383	0.748021	0.671419	0.824265	0.538223	0.929501	0.778816	0.900463	0.843283	0.708662	0.594579	1.07328	0.81556	0.885036	0.708739	0.8828	0.926984	1.13678	0.914027	1.47341	0.950181	0.720044	0.851884	0.908555	1.07845
	160	0.882059	0.918708	0.558618	0.498826	0.73547	0.584265	0.831463	0.984262	0.786998	0.709418	0.963364	0.965559	0.562621	0.87746	0.773073	0.879203	0.634232	0.567384	0.678354	0.772664	0.948409	0.586635	0.66123	0.619792	0.769678	0.671032	0.838809	0.585311	0.924231	0.735625	0.910948	0.820648	0.70246	0.568963	1.10728	0.855731	0.875539	0.732379	0.888915	0.916007	1.20829	0.939792	1.54691	1.0225	0.723881	0.906206	0.914127	1.11481
	161	0.868966	0.932916	0.561185	0.528341	0.747497	0.614188	0.814403	0.97096	0.800347	0.729161	0.990294	0.994829	0.584014	0.812117	0.771312	0.924236	0.62861	0.610213	0.721658	0.742976	1.00737	0.569235	0.696974	0.592684	0.787664	0.704425	0.838223	0.599908	0.935145	0.802882	0.894094	0.760855	0.695343	0.630366	1.10572	0.832214	0.869089	0.695577	0.892811	0.946002	1.17949	0.924994	1.45759	0.975041	0.707011	0.945602	0.909071	1.0971
	162	0.867396	0.944641	0.534446	0.501379	0.751886	0.622115	0.839666	0.955369	0.766457	0.734257	0.945247	1.00038	0.57345	0.832509	0.757495	0.873353	0.63294	0.570928	0.660576	0.748785	0.921419	0.575741	0.6552	0.594532	0.759604	0.656187	0.803297	0.549964	0.911903	0.788155	0.882127	0.810442	0.705571	0.603436	1.10618	0.817953	0.865085	0.710574	0.882775	0.960499	1.13821	0.946565	1.47155	0.997996	0.706144	0.941563	0.930406	1.11409
	163	0.873797	0.948427	0.56497	0.490499	0.748529	0.611166	0.861249	0.999165	0.833052	0.723347	0.912976	0.972628	0.595484	0.914765	0.726812	0.884063	0.618808	0.604921	0.653726	0.772098	0.92759	0.588105	0.69436	0.529161	0.778125	0.653927	0.817889	0.549322	0.923912	0.758746	0.828501	0.775729	0.671757	0.594989	1.10004	0.835585	0.863849	0.710457	0.863209	0.935752	1.15024	0.921392	1.49487	1.07651	0.719979	0.959518	0.922384	1.09862
	164	0.893489	0.948578	0.541792	0.478869	0.724647	0.587136	0.832749	0.931525	0.766107	0.725557	0.985668	0.955014	0.570651	0.876208	0.772261	0.940711	0.614562	0.606347	0.710904	0.750689	0.928048	0.587193	0.694776	0.626739	0.756391	0.655392	0.83949	0.566151	0.938157	0.78105	0.85126	0.857489	0.688829	0.632053	1.11315	0.802407	0.854072	0.71404	0.877975	0.924603	1.19028	0.966065	1.43861	1.08129	0.723516	0.956289	0.901024	1.1425
	165	0.883822	0.955422	0.5681	0.525706	0.773659	0.598871	0.807637	0.980586	0.768646	0.725536	0.9384	0.990876	0.56903	0.824833	0.724778	0.934888	0.620715	0.62883	0.725519	0.755638	0.947213	0.571166	0.696633	0.625015	0.754066	0.652191	0.812935	0.597918	0.904426	0.801659	0.911091	0.819205	0.684193	0.643137	1.10575	0.826064	0.846942	0.682623	0.903667	0.914403	1.18514	0.980765	1.47262	1.11925	0.734698	0.913074	0.92319	1.12016
	166	0.866878	0.906913	0.561323	0.473177	0.730719	0.574258	0.770476	0.94614	0.809924	0.719525	0.966415	0.995446	0.563257	0.837569	0.728686	0.929015	0.617893	0.581789	0.693704	0.749965	0.896092	0.59439	0.662297	0.653055	0.754357	0.673714	0.793179	0.559444	0.925932	0.760891	0.874341	0.803676	0.715433	0.665344	1.18052	0.829087	0.909511	0.693916	0.877444	0.928708	1.15697	0.970118	1.43747	1.15782	0.707318	0.983252	0.887953	1.1546
	167	0.871064	0.881819	0.559966	0.489188	0.724613	0.604112	0.871802	0.941897	0.788998	0.717696	1.01668	0.987989	0.587112	0.895949	0.766416	0.924142	0.59704	0.576894	0.65994	0.789181	0.929723	0.591434	0.649436	0.615639	0.781387	0.654956	0.786788	0.543249	0.911338	0.761619	0.8832	0.819177	0.690117	0.606617	1.13615	0.812861	0.921502	0.705989	0.888312	0.947318	1.22872	0.994433	1.48312	1.10484	0.72813	0.928273	0.895008	1.15998
	168	0.847022	0.902722	0.552327	0.504046	0.749858	0.597072	0.836199	0.957197	0.80262	0.726782	1.02183	1.03343	0.599346	0.830211	0.719998	0.930081	0.633859	0.602509	0.678321	0.755983	0.984217	0.590594	0.659468	0.683467	0.763089	0.638037	0.828878	0.582408	0.909965	0.762421	0.873082	0.821122	0.676982	0.624118	1.12398	0.820967	0.919385	0.70413	0.884676	0.944128	1.1546	0.969834	1.55479	1.00753	0.696494	0.976078	0.933881	1.10119
	169	0.874166	0.904256	0.528829	0.529858	0.744758	0.608827	0.848776	0.964047	0.79769	0.740402	0.990157	0.98179	0.60498	0.82589	0.705755	0.928651	0.607251	0.553414	0.665508	0.76467	0.989813	0.591543	0.673243	0.718803	0.768065	0.630254	0.797669	0.563263	0.930742	0.769453	0.879664	0.857595	0.706162	0.608318	1.07049	0.82223	0.923232	0.709208	0.892373	0.961406	1.26181	0.976254	1.43475	1.12657	0.690044	0.947045	0.930113	1.13211
	170	0.86243	0.913193	0.545886	0.500139	0.760628	0.608704	0.816594	0.926638	0.811816	0.730778	1.04705	0.992561	0.562257	0.825088	0.740478	0.96249	0.588884	0.555224	0.712594	0.793028	0.992116	0.618784	0.652641	0.692968	0.745295	0.634753	0.790356	0.558141	0.908179	0.722098	0.968824	0.824223	0.672661	0.640934	1.17912	0.840687	0.922422	0.69899	0.872189	0.95011	1.27082	0.981532	1.37934	1.10985	0.713981	1.02655	0.914989	1.11279
	171	0.848178	0.902008	0.549055	0.524277	0.763308	0.608084	0.850453	0.929245	0.785447	0.735547	0.978283	0.998251	0.626019	0.91363	0.784394	0.940931	0.628095	0.549334	0.748219	0.781981	0.943287	0.58326	0.683314	0.793129	0.784468	0.663131	0.810292	0.551544	0.932374	0.758906	0.909456	0.829847	0.676108	0.615984	1.13857	0.820118	0.918074	0.712416	0.868008	0.94752	1.31555	1.00649	1.48693	1.05545	0.683782	0.894923	0.919329	1.09523
	172	0.843985	0.9221	0.565171	0.515249	0.729351	0.573379	0.837452	0.993109	0.77126	0.713362	0.976252	1.01919	0.58363	0.904249	0.773754	0.941236	0.618418	0.589676	0.709726	0.788839	0.95491	0.587469	0.720513	0.782227	0.777829	0.63843	0.799957	0.579525	0.92087	0.769348	0.969514	0.83089	0.683462	0.685025	1.07551	0.825596	0.918913	0.704299	0.863333	0.944311	1.20413	0.995924	1.50286	1.11289	0.710245	1.04961	0.927918	1.12901
	173	0.820578	0.927306	0.541386	0.510045	0.746932	0.599038	0.825383	0.99208	0.813017	0.712825	0.987843	1.03322	0.606787	0.889733	0.824162	0.942933	0.608439	0.529669	0.696067	0.788848	0.909622	0.589712	0.714989	0.893073	0.781784	0.635601	0.830674	0.576088	0.929851	0.738423	0.991544	0.828137	0.716742	0.653804	1.10229	0.788776	0.936477	0.700707	0.893916	0.944669	1.21626	1.01228	1.52593	1.00886	0.713653	1.02326	0.932574	1.10006
	174	0.84099	0.898805	0.577746	0.517057	0.757458	0.586317	0.785684	0.991698	0.776309	0.734833	0.994294	1.0498	0.561127	0.826738	0.699767	0.99631	0.615568	0.542008	0.757339	0.796034	0.921106	0.587751	0.679092	0.778762	0.755376	0.660312	0.808904	0.613791	0.898884	0.732169	0.961247	0.813624	0.720287	0.681332	1.1102	0.813992	0.933184	0.704055	0.897013	0.955586	1.2821	1.0188	1.48589	0.948203	0.714127	1.03065	0.933183	1.13611
	175	0.814404	0.935223	0.533085	0.511018	0.749398	0.629632	0.777567	0.981616	0.788753	0.727306	0.91853	1.00121	0.60679	0.86546	0.713956	0.982465	0.625699	0.585639	0.679144	0.746557	0.990265	0.572824	0.680689	0.718424	0.781754	0.620111	0.816991	0.597323	0.872502	0.833277	1.05515	0.848248	0.715886	0.67999	1.1152	0.816938	0.917137	0.698863	0.898765	0.97045	1.29378	1.07145	1.46343	0.971351	0.753355	1.1231	0.911076	1.10553
	176	0.822305	0.933606	0.552475	0.50492	0.76769	0.599834	0.789127	1.0561	0.817226	0.737864	0.951572	1.03334	0.581002	0.86301	0.752802	1.00459	0.615969	0.536534	0.669767	0.763611	0.9272	0.57886	0.66845	0.66953	0.794339	0.610352	0.788795	0.56394	0.883276	0.814929	1.08262	0.851491	0.665646	0.677915	1.04993	0.818704	0.923719	0.701392	0.88452	0.973368	1.23828	1.04806	1.4717	1.02062	0.754924	0.945604	0.913061	1.16775
	177	0.810511	0.94045	0.580766	0.52796	0.734572	0.614743	0.862306	0.993329	0.810521	0.733285	0.957366	1.0246	0.601345	0.847024	0.741679	0.945033	0.604369	0.544758	0.708127	0.763917	0.997902	0.597047	0.675728	0.671568	0.787567	0.645027	0.813624	0.572847	0.87859	0.827282	1.10607	0.885281	0.67849	0.610957	1.09094	0.809721	0.92935	0.684441	0.887511	0.975117	1.25639	1.0505	1.47481	1.03075	0.748245	1.04242	0.912582	1.15997
	178	0.808757	0.940039	0.560277	0.528701	0.753544	0.745422	0.829166	0.939474	0.79582	0.755993	0.963327	1.03262	0.587391	0.830479	0.754991	0.992631	0.629052	0.533816	0.691906	0.75995	0.944143	0.585061	0.699383	0.675912	0.804597	0.616429	0.831162	0.621419	0.886459	0.80053	1.15366	0.911658	0.70602	0.660623	1.09345	0.829685	0.940249	0.705022	0.904395	0.978439	1.22354	1.04282	1.45103	0.95383	0.745183	1.08894	0.914904	1.19656
	179	0.814386	0.942536	0.570405	0.524398	0.750451	0.745819	0.784437	1.0028	0.802042	0.740781	0.942799	1.01836	0.607135	0.826095	0.76506	0.975668	0.63801	0.557263	0.714778	0.756501	0.999534	0.600236	0.698114	0.640586	0.798456	0.625683	0.809717	0.596831	0.892454	0.820183	1.11344	0.860761	0.696884	0.657675	1.08449	0.788815	0.932378	0.672668	0.912254	1.01164	1.35621	1.0593	1.37058	0.949903	0.763349	1.10801	0.901578	1.15297
	180	0.813429	0.97292	0.566277	0.527515	0.789445	0.695329	0.752353	0.974759	0.801568	0.711326	1.02845	1.05976	0.584551	0.874065	0.695749	0.954856	0.659882	0.558771	0.734692	0.768315	0.945487	0.576065	0.722787	0.650737	0.788986	0.643887	0.838327	0.671318	0.927393	0.844087	1.1435	0.871736	0.699311	0.685719	1.07224	0.807733	0.954338	0.690475	0.916089	0.967018	1.32565	1.06288	1.43365	0.895908	0.748084	1.03365	0.923286	1.13523
	181	0.813144	0.942004	0.566651	0.523584	0.735292	0.641741	0.905767	1.00251	0.788804	0.724787	0.954483	1.04905	0.601616	0.89589	0.776424	0.942818	0.645351	0.577715	0.687793	0.786919	0.953085	0.591711	0.704816	0.665127	0.787477	0.597926	0.828267	0.606965	0.907936	0.808461	1.12162	0.867957	0.681319	0.685061	1.11105	0.794534	0.936806	0.679791	0.927192	0.975992	1.25295	1.07109	1.34649	0.918074	0.743655	1.08437	0.925667	1.15223
	182	0.804625	0.950267	0.561736	0.514804	0.750232	0.614323	0.895905	0.966052	0.790894	0.717946	0.965665	1.04902	0.577234	0.84795	0.74842	0.935963	0.630575	0.582788	0.714996	0.775235	1.02752	0.611222	0.6881	0.713079	0.806993	0.619609	0.815141	0.59282	0.902206	0.842043	1.12436	0.812745	0.709009	0.67849	1.04233	0.795548	0.937109	0.671563	0.924471	0.964369	1.26745	1.07608	1.36155	0.943955	0.767665	1.10473	0.927767	1.15625
	183	0.814506	0.953694	0.552604	0.528626	0.749852	0.642609	0.850873	0.931511	0.824431	0.728471	1.00709	1.05439	0.588363	0.856537	0.772538	0.959112	0.596716	0.569148	0.718575	0.79536	1.00111	0.607238	0.712531	0.762469	0.777982	0.579002	0.783472	0.647679	0.891463	0.813532	1.07385	0.81045	0.727449	0.680497	1.05737	0.803007	0.933823	0.673461	0.902906	0.954733	1.27864	1.09006	1.35864	0.910881	0.747356	0.944906	0.921919	1.12239
	184	0.818363	0.953016	0.5619	0.512888	0.750418	0.649109	0.769047	0.960826	0.822788	0.760024	0.978499	1.00358	0.583414	0.81229	0.726666	0.964365	0.641639	0.61376	0.728071	0.802083	0.989583	0.587103	0.701372	0.65562	0.775087	0.729606	0.841381	0.664477	0.917071	0.884171	1.12272	0.859488	0.694293	0.706208	1.0606	0.785425	0.885115	0.679636	0.89363	0.956094	1.253	1.00987	1.3895	1.01195	0.758459	0.913937	0.929441	1.13083
	185	0.819864	0.947741	0.579401	0.536886	0.750802	0.653831	0.818481	0.939688	0.806415	0.724908	0.987141	1.0567	0.621663	0.798987	0.71812	1.00526	0.655329	0.598567	0.753678	0.782614	0.904403	0.590204	0.731641	0.761789	0.770373	0.68409	0.829639	0.619508	0.904093	0.861657	1.08205	0.802628	0.687887	0.664707	1.07153	0.807117	0.900198	0.678549	0.900073	0.955148	1.08876	1.06882	1.32578	1.03579	0.774338	0.990839	0.907608	1.15083
	186	0.820261	0.956034	0.556789	0.547946	0.757202	0.664981	0.769047	0.958772	0.825545	0.736495	1.07505	1.0207	0.596897	0.822697	0.69894	0.979233	0.646958	0.596595	0.750225	0.783026	0.958122	0.605134	0.727915	0.671654	0.75724	0.707023	0.832578	0.64732	0.889498	0.828701	1.09049	0.884789	0.720492	0.683213	1.03615	0.824356	0.889635	0.685903	0.892646	0.939286	1.07629	1.04012	1.38447	0.949535	0.765681	0.901014	0.903198	1.12505
	187	0.812559	0.948684	0.568676	0.543409	0.785362	0.623506	0.792754	0.978691	0.826738	0.717318	1.02835	1.0185	0.609003	0.830476	0.744374	0.99892	0.617137	0.607217	0.737193	0.795083	0.955602	0.613352	0.707175	0.685028	0.781168	0.739885	0.79801	0.631056	0.902745	0.817458	1.14416	0.892999	0.686163	0.708263	1.08155	0.8163	0.901458	0.677573	0.925914	0.951382	1.05642	1.03403	1.34784	0.945377	0.756894	0.849363	0.910464	1.17055
	188	0.819201	0.964859	0.574223	0.524492	0.748328	0.634714	0.812289	0.974713	0.850188	0.717812	0.984011	1.06396	0.677544	0.84885	0.696823	1.0013	0.62981	0.583489	0.725334	0.803267	0.980919	0.595502	0.707501	0.776347	0.781611	0.710402	0.804154	0.646007	0.890056	0.850619	1.08653	0.810243	0.709045	0.697873	1.06709	0.809603	0.894946	0.686279	0.918522	0.975088	1.09925	1.03427	1.30916	0.960856	0.780717	0.929413	0.924425	1.18377
	189	0.801589	0.966483	0.574052	0.537609	0.746532	0.667362	0.731507	0.960483	0.806487	0.7208	1.07431	1.03084	0.616277	0.859433	0.717215	0.991919	0.670256	0.579991	0.728194	0.805364	0.980824	0.606755	0.710612	0.7234	0.776944	0.674948	0.798438	0.659226	0.894393	0.868214	1.07567	0.809978	0.705279	0.678631	1.03227	0.813399	0.902053	0.67553	0.906063	0.959976	1.01894	1.04134	1.58205	0.887534	0.773221	1.0085	0.92246	1.16345
	190	0.800188	0.974637	0.570368	0.562936	0.761042	0.646365	0.79924	0.925887	0.796369	0.727451	1.04416	1.04504	0.571139	0.823659	0.710426	1.03915	0.64007	0.577081	0.760131	0.780381	0.959073	0.611433	0.712579	0.699585	0.771856	0.670884	0.830341	0.659954	0.899394	0.795775	1.15159	0.825517	0.702535	0.721143	1.1044	0.843396	0.886572	0.670252	0.905368	0.980202	1.08675	1.05159	1.45953	0.934437	0.787834	1.02427	0.918886	1.12887
	191	0.802988	0.976853	0.573767	0.543646	0.757829	0.66875	0.798519	0.976519	0.802865	0.732607	1.07087	1.0835	0.628638	0.880733	0.724274	0.974503	0.675141	0.574503	0.719403	0.810962	1.00972	0.617324	0.702516	0.718603	0.777054	0.676617	0.859667	0.627923	0.898546	0.821746	1.08772	0.839263	0.699156	0.730689	1.10245	0.820666	0.88868	0.678005	0.914926	0.975147	1.12564	1.05857	1.51976	0.863872	0.775792	0.982028	0.937711	1.15386
	192	0.804077	0.978422	0.595566	0.548242	0.740883	0.640317	0.784908	0.941698	0.813642	0.718997	1.07533	1.04834	0.636171	0.817683	0.723148	1.03638	0.647166	0.581145	0.741398	0.818917	0.949917	0.624514	0.677306	0.653603	0.784908	0.644043	0.808689	0.667202	0.923874	0.820897	1.13443	0.860474	0.703833	0.749011	1.01443	0.828727	0.884215	0.678312	0.915481	0.936341	1.06971	1.0281	1.58818	0.846998	0.76367	0.94933	0.934863	1.15605
	193	0.783331	0.937338	0.604858	0.537799	0.750439	0.663354	0.779871	0.9518	0.787762	0.728998	0.959431	1.0526	0.611127	0.960777	0.754311	1.04026	0.62619	0.603104	0.709736	0.779716	1.06154	0.63773	0.631192	0.682494	0.798489	0.719656	0.800449	0.653324	0.901725	0.815299	1.32265	0.913847	0.689735	0.74241	1.00588	0.853102	0.918231	0.69047	0.910365	0.925652	1.04299	1.03041	1.73816	0.876985	0.782017	0.958364	0.922349	1.16845
	194	0.798761	0.94187	0.585142	0.606861	0.743079	0.695472	0.794211	1.00927	0.813225	0.738453	0.95303	1.04931	0.542882	0.811834	0.686571	1.05535	0.643868	0.5984	0.646655	0.821196	1.01599	0.662264	0.630308	0.667376	0.789958	0.705612	0.875699	0.611802	0.901153	0.818519	1.34396	0.875574	0.714428	0.741006	1.08467	0.811215	0.901631	0.677639	0.922934	0.938507	1.06707	1.04784	1.59645	0.862762	0.779019	0.987131	0.929799	1.16346
	195	0.801744	0.956932	0.57132	0.571418	0.735296	0.669639	0.791274	0.928879	0.769232	0.726461	0.957312	1.0796	0.611765	0.828321	0.731938	1.02755	0.656106	0.569272	0.709407	0.814339	1.03187	0.607861	0.644683	0.690172	0.775596	0.698872	0.84203	0.628482	0.89296	0.840827	1.34295	0.862007	0.694678	0.667788	1.04006	0.787638	0.887329	0.687313	0.921368	0.895079	1.07265	1.05619	1.60885	0.864543	0.777372	0.974801	0.917518	1.15066
	196	0.78957	0.95148	0.588042	0.569209	0.743864	0.651297	0.759263	0.999147	0.797342	0.723652	1.03922	1.08481	0.640431	0.908955	0.729485	1.0342	0.652968	0.60273	0.670305	0.808698	0.977958	0.618655	0.646405	0.711628	0.786971	0.69595	0.819833	0.639445	0.904034	0.81358	1.32448	0.850462	0.682597	0.732635	1.08152	0.830562	0.904735	0.683632	0.91815	0.949535	1.12805	1.04948	1.57492	0.861119	0.77863	0.973894	0.940637	1.14363
	197	0.789626	0.950403	0.597435	0.588729	0.74154	0.668532	0.76492	0.939279	0.768038	0.740142	1.07416	0.999785	0.600968	0.839922	0.7226	1.04089	0.631117	0.60269	0.686961	0.787898	0.988204	0.636124	0.628433	0.741785	0.818189	0.66701	0.815013	0.622654	0.914372	0.885467	1.42388	0.913926	0.721458	0.70867	1.00454	0.835515	0.903287	0.68766	0.918878	0.949843	1.07074	1.03657	1.54381	0.848645	0.773741	0.926788	0.955484	1.11386
	198	0.794138	0.963561	0.586976	0.573388	0.753514	0.655136	0.72789	0.97982	0.781289	0.719328	1.09609	1.04655	0.622043	0.863691	0.752049	1.0585	0.640399	0.614121	0.696891	0.815395	1.03411	0.644199	0.629849	0.733121	0.814959	0.688086	0.793159	0.645694	0.848067	0.870708	1.3671	0.913951	0.733647	0.717304	1.12359	0.833383	0.918009	0.67298	0.917806	0.966831	1.07502	1.03461	1.55312	0.796553	0.768112	0.987301	0.940771	1.17395
	199	0.789527	0.944137	0.573973	0.553521	0.752381	0.65531	0.746339	0.990573	0.785042	0.708372	1.10885	1.07479	0.604236	0.881488	0.713287	1.02809	0.657112	0.557971	0.715353	0.795554	1.01318	0.626597	0.625492	0.781881	0.765586	0.654746	0.828981	0.697781	0.887851	0.811182	1.38598	0.865093	0.707131	0.691651	1.07206	0.835052	0.894082	0.688216	0.933211	0.948072	1.10979	1.07499	1.6648	0.86725	0.773201	1.10038	0.935102	1.18689
	200	0.796704	0.965222	0.592618	0.60184	0.748816	0.679077	0.737128	0.997827	0.762025	0.721414	1.08058	1.0393	0.596883	0.880028	0.748838	1.05953	0.642862	0.564096	0.716547	0.807434	1.04749	0.630653	0.610973	0.733696	0.77404	0.624927	0.821486	0.655356	0.895055	0.813351	1.43202	0.951856	0.726087	0.669171	1.05009	0.814192	0.90789	0.68222	0.947251	0.946867	1.0913	1.04753	1.69842	0.841008	0.76296	1.00319	0.967404	1.20164
	201	0.797724	0.965459	0.614419	0.599058	0.75321	0.665365	0.700427	0.987905	0.750912	0.731565	1.0192	1.05276	0.620965	0.868179	0.734552	1.07963	0.665055	0.603935	0.732661	0.808948	1.04129	0.616495	0.627132	0.810674	0.784378	0.670174	0.852826	0.651847	0.902341	0.796156	1.41683	0.894538	0.727204	0.706195	1.01353	0.842349	0.902187	0.648836	0.91817	0.948162	1.11911	1.04133	1.63673	0.754821	0.785387	1.0106	0.935359	1.20666
	202	0.78588	0.97775	0.600366	0.619897	0.752241	0.648826	0.742914	1.01819	0.757673	0.754335	1.0775	1.0424	0.577464	0.819352	0.72212	0.973383	0.684729	0.588926	0.708055	0.798579	0.960522	0.630481	0.650536	0.818454	0.793154	0.636949	0.859154	0.631943	0.884206	0.83499	1.43858	0.889232	0.705371	0.706399	1.01598	0.839765	0.904461	0.686798	0.865591	0.969464	1.10921	1.01564	1.67444	0.798449	0.799291	0.95219	0.93802	1.17897
	203	0.789202	0.965656	0.582562	0.602413	0.75377	0.653923	0.738328	1.00595	0.776228	0.758939	1.08484	1.01525	0.600956	0.865053	0.73608	0.981684	0.636435	0.600875	0.714165	0.795351	0.974245	0.639804	0.644275	0.751819	0.775225	0.654308	0.809439	0.659742	0.90076	0.791416	1.50013	0.924456	0.689527	0.727604	1.0471	0.827325	0.909943	0.661909	0.863302	0.949019	1.12803	1.04197	1.6506	0.794154	0.756191	1.03607	0.927811	1.21114
	204	0.775445	0.96401	0.628381	0.627243	0.752414	0.614919	0.687332	0.989766	0.761644	0.724071	1.06799	1.07365	0.628024	0.875153	0.742485	0.978261	0.677216	0.597656	0.697198	0.820759	0.981029	0.632552	0.632985	0.821193	0.799427	0.639926	0.817575	0.654421	0.867926	0.833828	1.42584	0.924297	0.691813	0.698834	1.03195	0.829984	0.905722	0.673645	0.860343	0.968341	1.14568	1.05033	1.67817	0.763657	0.792469	0.861836	0.949063	1.19041
	205	0.780466	0.973621	0.593627	0.606261	0.775285	0.659286	0.674003	0.969489	0.801255	0.76718	1.13564	1.05775	0.610331	0.847251	0.702919	0.969651	0.688874	0.556006	0.715632	0.819139	0.974411	0.62111	0.614157	0.918918	0.873702	0.624695	0.847761	0.655341	0.876397	0.856824	1.50904	0.893559	0.705575	0.680842	1.00556	0.820016	0.901477	0.678927	0.870387	0.990051	1.1433	1.06476	1.65912	0.772103	0.772927	0.971857	0.929453	1.22538
	206	0.784481	0.952298	0.58737	0.599372	0.747633	0.655493	0.686616	1.04923	0.780886	0.73585	1.09238	1.08829	0.636106	0.827103	0.744944	1.02586	0.649784	0.622431	0.683085	0.820751	0.968554	0.643543	0.61843	0.836921	0.825166	0.631079	0.812938	0.609019	0.892778	0.821646	1.49995	0.890493	0.743147	0.705638	1.00578	0.834314	0.911691	0.668183	0.859037	0.99203	1.13905	1.04592	1.49915	0.776905	0.801692	0.987204	0.920335	1.18389
	207	0.77135	0.978264	0.587459	0.620006	0.77352	0.637457	0.722002	1.05652	0.817967	0.744744	1.07287	1.06021	0.604091	0.816387	0.779112	1.04473	0.678729	0.616051	0.721748	0.823698	1.04646	0.628352	0.657157	0.774446	0.828064	0.627243	0.827467	0.663428	0.895295	0.808506	1.47052	0.882668	0.712236	0.697515	0.977087	0.817266	0.90502	0.697004	0.876585	0.971417	1.12307	1.05674	1.51	0.796475	0.771538	0.912348	0.970566	1.20402
	208	0.775944	0.977546	0.584165	0.61116	0.770291	0.663398	0.758466	1.05707	0.782819	0.743327	0.985349	1.08023	0.569735	0.901844	0.727093	1.05107	0.642542	0.589075	0.718666	0.807333	0.923442	0.61068	0.634207	0.690518	0.837634	0.614534	0.828601	0.641458	0.851829	0.850135	1.52628	0.861082	0.703206	0.788018	0.980015	0.841928	0.902769	0.688798	0.881695	0.972793	1.16206	1.02314	1.51316	0.857954	0.786064	0.919785	0.926884	1.16774
	209	0.784058	0.968872	0.599977	0.597337	0.771764	0.677178	0.704267	1.06026	0.761262	0.733381	1.11861	1.05613	0.584993	0.816676	0.77767	1.01804	0.698314	0.566369	0.6629	0.841638	0.996749	0.628099	0.63438	0.824721	0.847728	0.585578	0.799589	0.631058	0.866882	0.836843	1.42413	0.875508	0.731945	0.75515	1.00059	0.833211	0.901911	0.676966	0.887694	0.949678	1.14994	1.03053	1.56717	0.850195	0.787913	0.993207	0.927767	1.14439
	210	0.789331	0.953139	0.59378	0.590564	0.769579	0.643033	0.712119	0.997742	0.792063	0.73517	1.05268	1.07177	0.607097	0.83262	0.774239	1.04509	0.658047	0.608328	0.711534	0.822953	1.00108	0.62331	0.638835	0.798798	0.845447	0.622294	0.849516	0.68327	0.847681	0.867864	1.40805	0.876446	0.707283	0.718484	0.945556	0.835632	0.9222	0.67823	0.850969	0.979289	1.12579	1.00831	1.54668	0.857001	0.795694	1.00499	0.932309	1.19364
	211	0.783202	0.946586	0.583057	0.617355	0.780305	0.652336	0.694926	1.04061	0.807921	0.7254	1.05954	1.04899	0.657944	0.828303	0.754611	1.06439	0.657553	0.608383	0.727538	0.831819	0.934453	0.624029	0.632649	0.737896	0.856778	0.594573	0.826369	0.667816	0.952457	0.86092	1.38402	0.909828	0.729339	0.745776	0.977395	0.825469	0.929317	0.682907	0.881982	0.975418	1.15684	1.06175	1.53221	0.785428	0.758231	1.02571	0.92998	1.15609
	212	0.777453	0.976399	0.592892	0.583536	0.772738	0.614712	0.688588	1.06292	0.806349	0.748721	1.06136	1.06122	0.630848	0.774588	0.743429	1.10252	0.623843	0.593639	0.699447	0.81435	0.934893	0.645062	0.643496	0.749874	0.869439	0.597761	0.821413	0.626301	0.95374	0.83759	1.38813	0.926309	0.727571	0.795219	0.958293	0.812545	0.918411	0.684167	0.898991	0.982113	1.16276	0.94208	1.45223	0.744206	0.763102	1.02641	0.929637	1.14512
	213	0.785037	0.968192	0.605388	0.606496	0.785602	0.641571	0.675573	1.03125	0.824023	0.744001	1.03718	1.06386	0.620494	0.886656	0.733977	1.05617	0.656344	0.632769	0.749271	0.826677	0.959647	0.64317	0.633146	0.769089	0.858134	0.578424	0.80798	0.645321	0.929798	0.848655	1.5029	0.889911	0.725764	0.721916	0.940878	0.846288	0.940393	0.656033	0.907504	0.960582	1.1197	0.92956	1.54351	0.765589	0.775321	0.946498	0.940872	1.15044
	214	0.776026	0.950546	0.63026	0.590216	0.77877	0.625911	0.695979	1.06984	0.793811	0.762517	1.16334	1.06252	0.642619	0.949041	0.729539	1.08993	0.663528	0.602845	0.733375	0.821615	0.948211	0.644933	0.626582	0.770659	0.889462	0.587488	0.85012	0.63941	0.943852	0.83484	1.48936	0.880276	0.739116	0.776833	0.892024	0.821357	0.930581	0.66316	0.905841	1.0068	1.11066	0.930808	1.45502	0.768431	0.755309	1.17996	0.939271	1.16041
	215	0.778755	0.966194	0.616519	0.613966	0.778462	0.655353	0.649436	1.07359	0.770543	0.736531	1.04555	1.09538	0.64945	0.875817	0.729154	1.06174	0.64481	0.619478	0.748805	0.834665	0.959722	0.645705	0.598035	0.81159	0.85998	0.5705	0.82978	0.626255	0.95711	0.896501	1.42028	0.871303	0.759174	0.671941	0.928936	0.820075	0.93754	0.670239	0.916564	0.967521	1.1268	0.903425	1.47629	0.776366	0.762526	1.07409	0.975111	1.18832
	216	0.769684	0.959478	0.595256	0.63352	0.787525	0.650235	0.700999	1.10627	0.803958	0.767978	1.15626	1.07855	0.653646	0.917845	0.755131	1.07896	0.680695	0.636249	0.684601	0.818903	0.912452	0.643304	0.625492	0.77611	0.850078	0.553619	0.846937	0.633081	0.932478	0.878293	1.31677	0.914241	0.734362	0.696917	0.884818	0.858882	0.940324	0.663746	0.918858	0.988435	1.16398	0.919197	1.41807	0.762988	0.759756	1.06763	0.957772	1.16303
	217	0.759906	0.955358	0.592059	0.591685	0.775222	0.646224	0.688609	1.04279	0.798025	0.749552	1.08197	1.06025	0.663758	0.908797	0.769081	1.07818	0.681943	0.646151	0.742104	0.833849	0.949844	0.658237	0.628176	0.762597	0.928513	0.575488	0.825004	0.640863	0.935916	0.85208	1.37012	0.924335	0.735043	0.753971	0.892121	0.819662	0.94153	0.666691	0.916472	1.01198	1.0657	0.953365	1.3242	0.791339	0.761152	1.01946	0.948742	1.17477
	218	0.779888	0.965746	0.58063	0.624383	0.772716	0.644952	0.649089	1.0271	0.77755	0.762483	1.05577	1.04259	0.624429	0.808736	0.703024	1.09987	0.622583	0.610668	0.731721	0.822112	1.02994	0.655326	0.602119	0.778105	0.851197	0.583045	0.842358	0.634902	0.954628	0.855937	1.41612	0.946142	0.738778	0.760844	0.948027	0.827965	0.948806	0.679487	0.901895	1.00287	1.08481	0.946188	1.37216	0.775572	0.743474	1.08794	0.930007	1.21528
	219	0.774129	0.953172	0.578472	0.634009	0.78423	0.657032	0.707025	1.03588	0.793334	0.733816	1.11213	1.05017	0.60803	0.912895	0.713237	1.04362	0.655373	0.627942	0.688465	0.831766	0.983703	0.638103	0.653826	0.840944	0.863019	0.544462	0.880219	0.676109	0.944868	0.877072	1.37595	0.904334	0.724647	0.763283	0.920728	0.854532	0.958375	0.674887	0.914501	0.957544	1.14688	0.958578	1.39944	0.784797	0.760167	0.967307	0.945979	1.14273
	220	0.76084	0.948588	0.585688	0.655531	0.83293	0.677992	0.665742	0.993356	0.797823	0.753235	1.11391	1.06451	0.589738	0.899705	0.740702	1.10713	0.664534	0.609557	0.736922	0.835177	0.985797	0.660496	0.624148	0.783495	0.870155	0.613275	0.82368	0.691003	0.949627	0.888008	1.36952	0.839586	0.722491	0.717632	0.943888	0.829041	0.929334	0.671141	0.927347	0.982083	1.09722	0.914071	1.38023	0.793975	0.734077	0.971622	0.95656	1.18463
	221	0.769394	0.945559	0.609275	0.65768	0.822874	0.665743	0.642681	1.09121	0.773494	0.733631	1.09173	1.09205	0.679247	0.780093	0.729316	1.09075	0.66024	0.577026	0.753707	0.835086	1.00205	0.69154	0.609815	0.725025	0.849083	0.604381	0.840647	0.644286	0.939104	0.864879	1.28211	0.915547	0.727165	0.677946	0.93795	0.812035	0.926394	0.6698	0.91201	0.987403	1.13349	0.933642	1.3812	0.763375	0.7687	1.06605	0.951491	1.17799
	222	0.758129	0.950249	0.58162	0.609205	0.817182	0.668957	0.670985	1.03226	0.774052	0.751999	1.00434	1.05311	0.646839	0.814939	0.751365	1.09735	0.654645	0.54594	0.739075	0.841733	0.98134	0.626886	0.618481	0.726605	0.846474	0.640279	0.830083	0.682841	0.910189	0.82839	1.29188	0.877407	0.733075	0.76281	0.93679	0.848518	0.914731	0.675448	0.91531	0.985262	1.07149	0.935602	1.40022	0.731152	0.777759	1.03746	0.963976	1.18058
	223	0.761657	0.955904	0.591605	0.692123	0.815635	0.64006	0.677718	1.06275	0.78928	0.741577	1.11798	1.08535	0.632999	0.895873	0.809892	1.10919	0.673688	0.587007	0.702024	0.851767	0.995941	0.650335	0.614301	0.795076	0.86678	0.5843	0.818282	0.661419	0.964945	0.876033	1.30296	0.855716	0.757347	0.745527	0.917596	0.831603	0.919402	0.674971	0.919268	0.96538	1.11766	0.9534	1.36417	0.746104	0.749948	1.09227	0.950101	1.16295
	224	0.770645	0.930071	0.598382	0.67432	0.823443	0.648741	0.670615	1.09992	0.777641	0.748755	1.05878	1.06457	0.673235	0.862484	0.787319	1.10603	0.664193	0.650748	0.717584	0.840829	0.964857	0.658958	0.621587	0.794202	0.886966	0.604451	0.815784	0.665391	0.9457	0.873507	1.32367	0.858325	0.73651	0.735804	0.911529	0.818759	0.928927	0.679651	0.925071	0.995613	1.07811	0.927921	1.27033	0.756435	0.754341	1.16175	0.98453	1.19244
	225	0.77347	0.947657	0.590403	0.640172	0.84666	0.633856	0.695217	1.03089	0.769736	0.743812	1.09951	1.08178	0.64262	0.870289	0.790342	1.11088	0.634763	0.605749	0.767944	0.839126	0.988127	0.658611	0.63219	0.757278	0.871979	0.626624	0.810185	0.657678	0.963081	0.868726	1.3132	0.868449	0.729266	0.747798	0.885181	0.845456	0.922036	0.682618	0.926956	0.985313	1.02868	0.927513	1.31461	0.777304	0.761154	1.01716	0.963236	1.17545
	226	0.771934	0.940098	0.619159	0.658528	0.843874	0.673266	0.710183	1.15018	0.798771	0.723364	1.04771	1.08346	0.641658	0.916398	0.786694	1.09786	0.638983	0.5916	0.796387	0.832575	1.00855	0.646679	0.651726	0.701006	0.887972	0.554562	0.847927	0.659227	0.961087	0.896948	1.22076	0.914732	0.733566	0.74706	0.903498	0.843308	0.941508	0.668251	0.925367	0.955126	1.06105	0.926225	1.26863	0.720184	0.749442	1.04096	0.971676	1.20836
	227	0.76123	0.932489	0.651624	0.641445	0.848627	0.639149	0.633845	1.09483	0.795729	0.77602	1.05117	1.09126	0.670102	0.805625	0.780417	1.08748	0.677924	0.648437	0.742532	0.871845	0.947691	0.651118	0.639175	0.662433	0.845774	0.592678	0.856167	0.678281	0.924553	0.835074	1.2961	0.823178	0.746432	0.727642	0.895009	0.821006	0.929405	0.685803	0.933765	0.976383	1.02534	0.926792	1.2362	0.751797	0.764805	1.01948	0.963553	1.18597
	228	0.768853	0.962278	0.607837	0.651591	0.8421	0.642405	0.670856	1.09108	0.781583	0.754241	1.10214	1.0814	0.653007	0.921759	0.777759	1.1407	0.689834	0.600992	0.746656	0.847508	0.908226	0.660123	0.665903	0.698269	0.858593	0.610533	0.841617	0.70494	0.940625	0.911541	1.27206	0.878775	0.734085	0.680903	0.973845	0.82998	0.947016	0.682202	0.938348	0.963143	1.0573	0.917417	1.24887	0.765654	0.778982	1.00879	0.969954	1.18109
	229	0.809502	0.951024	0.61874	0.65012	0.84561	0.625757	0.640501	1.12167	0.819031	0.760842	1.12884	1.05876	0.652487	0.881425	0.732996	1.10927	0.6488	0.622562	0.703017	0.849428	0.898003	0.667477	0.636938	0.739071	0.862725	0.667366	0.863403	0.639584	0.933007	0.775931	1.23705	0.898053	0.73634	0.770543	0.952585	0.857125	0.945987	0.692589	0.959263	0.995111	1.01537	0.91406	1.16202	0.74139	0.754281	1.03894	0.959648	1.15774
	230	0.814441	0.961267	0.620002	0.646357	0.871992	0.655494	0.619756	1.05775	0.723603	0.771722	1.0725	1.05118	0.645479	0.887116	0.709426	1.07954	0.673947	0.560562	0.754099	0.839019	0.980329	0.657801	0.669954	0.76524	0.869696	0.687799	0.829157	0.66829	0.935705	0.814326	1.15222	0.880025	0.745735	0.704735	0.924991	0.838844	0.924147	0.701498	0.959548	0.960861	1.02765	0.934199	1.20028	0.752134	0.763104	1.02094	0.938908	1.19419
	231	0.810504	0.954265	0.617308	0.640461	0.835243	0.669227	0.612475	1.07193	0.785903	0.764414	1.06103	1.04024	0.676294	0.885112	0.722801	1.08109	0.653789	0.59047	0.724568	0.84478	0.967504	0.661913	0.661348	0.698197	0.901228	0.655763	0.846417	0.661076	0.946318	0.834682	1.21576	0.889095	0.779094	0.776711	0.971968	0.831946	0.93978	0.697952	0.940229	0.964773	1.01204	0.92869	1.1319	0.793776	0.776935	1.08192	0.944415	1.20378
	232	0.813397	0.964622	0.594588	0.645507	0.853715	0.639389	0.614838	1.15917	0.762963	0.79	1.12363	1.09317	0.626764	0.887466	0.780918	1.09054	0.67297	0.607445	0.76499	0.860993	1.02696	0.673039	0.681701	0.636146	0.905224	0.691552	0.881077	0.662206	0.923652	0.800928	1.22278	0.900014	0.7569	0.720574	0.927944	0.84219	0.935892	0.698782	0.952595	0.950591	1.04186	0.932863	1.15471	0.782112	0.753072	1.12559	0.960953	1.2051
	233	0.818353	0.971518	0.623255	0.657978	0.878086	0.633751	0.646824	1.07362	0.772073	0.739501	1.09203	1.05557	0.689705	0.863101	0.725604	1.07051	0.706538	0.610042	0.74745	0.8513	0.992559	0.660653	0.628746	0.631233	0.852213	0.661266	0.850152	0.66656	0.904058	0.785275	1.22748	0.896064	0.779917	0.739707	0.984745	0.824764	0.94216	0.69338	0.934207	0.972949	1.04524	0.922088	1.15634	0.785859	0.791987	1.04977	0.952314	1.24778
	234	0.803783	0.964707	0.636582	0.671749	0.851879	0.639197	0.705909	1.14004	0.785002	0.746698	1.15093	1.06788	0.683123	0.932442	0.706985	1.14053	0.65496	0.602008	0.738681	0.85607	0.961984	0.698257	0.69511	0.664152	0.887489	0.634574	0.843983	0.635634	0.893656	0.76022	1.14108	0.877586	0.768999	0.755502	0.949967	0.811468	0.927065	0.717303	0.948798	0.947744	0.989867	0.953829	1.2057	0.852381	0.76613	1.20256	0.945102	1.17177
	235	0.820127	0.966942	0.642314	0.721507	0.85264	0.644599	0.621476	1.09113	0.814537	0.790526	1.08127	1.05849	0.668532	0.901288	0.72361	1.11058	0.710589	0.614153	0.702207	0.847342	0.967853	0.67061	0.722579	0.672084	0.894932	0.666275	0.812503	0.622506	0.918401	0.78676	1.13897	0.874074	0.740599	0.697722	0.936719	0.851231	0.930663	0.701805	0.955511	0.969863	1.00995	0.922837	1.17688	0.821028	0.80788	1.20732	0.945898	1.17631
	236	0.812355	0.950791	0.629411	0.710427	0.865425	0.606954	0.673065	1.14462	0.80105	0.822603	1.20483	1.06405	0.686344	0.890988	0.662151	1.06733	0.653321	0.621813	0.778004	0.863327	0.975852	0.682806	0.694804	0.730903	0.912193	0.619438	0.823051	0.661138	0.881013	0.795103	1.12508	0.857893	0.767298	0.747533	0.994515	0.858541	0.940091	0.693224	0.955901	0.95338	0.98289	0.941262	1.15037	0.77627	0.799889	1.18732	0.968162	1.16454
	237	0.822282	0.958246	0.63592	0.686709	0.878017	0.608284	0.695568	1.14916	0.790081	0.82556	0.978146	1.11663	0.71687	0.874502	0.718486	1.13874	0.664854	0.592152	0.753798	0.84242	0.99072	0.683672	0.689312	0.72176	0.900105	0.646737	0.840696	0.693742	0.910416	0.771635	1.15651	0.872484	0.807689	0.761204	0.933693	0.861948	0.932347	0.679539	0.94843	0.971326	1.02818	0.918412	1.15524	0.784684	0.763708	1.10934	0.981124	1.20916
	238	0.823642	0.922046	0.603658	0.676803	0.881412	0.606776	0.681728	1.15201	0.80392	0.822233	1.11892	1.08942	0.613579	0.882313	0.803197	1.12722	0.667287	0.579797	0.757312	0.877456	0.992219	0.688159	0.708503	0.579147	0.920992	0.663219	0.816192	0.610693	0.93811	0.804962	1.13515	0.873934	0.750342	0.691656	0.872931	0.862724	0.94324	0.699921	0.928766	0.940754	1.05522	0.924118	1.16597	0.822687	0.779051	1.08765	0.958717	1.20161
	239	0.833568	0.951911	0.6176	0.721575	0.858738	0.617843	0.66326	1.15172	0.772887	0.821129	1.09764	1.14025	0.649108	0.916669	0.715571	1.12946	0.674653	0.628869	0.76878	0.885981	0.947151	0.674115	0.708405	0.612675	0.885936	0.679183	0.817262	0.651526	0.953066	0.812103	0.971579	0.851954	0.785379	0.723818	0.933025	0.848505	0.956698	0.691032	0.955483	0.944304	1.01919	0.926128	1.14061	0.805274	0.772063	1.15484	0.945257	1.2236
	240	0.817172	0.92758	0.6249	0.70647	0.880514	0.647334	0.683947	1.11238	0.767289	0.822987	1.17377	1.15064	0.658261	0.952552	0.795755	1.13308	0.680422	0.59052	0.755859	0.882791	0.986144	0.663254	0.670356	0.565366	0.905006	0.72416	0.837527	0.65302	0.936465	0.729328	1.01365	0.860094	0.789682	0.736938	0.92037	0.852569	0.956431	0.71552	0.941438	0.954078	1.05023	0.938609	1.13821	0.832359	0.760437	1.2061	0.962261	1.23101
	241	0.824896	0.909543	0.62897	0.661627	0.857682	0.642952	0.666767	1.13271	0.72652	0.843289	1.0803	1.12029	0.673329	0.854045	0.680401	1.16521	0.745716	0.60984	0.770138	0.875923	0.951974	0.659359	0.680556	0.606634	0.903222	0.696994	0.83902	0.693933	0.940494	0.773813	0.939164	0.831791	0.782128	0.759442	0.910632	0.838216	0.959417	0.694187	0.95545	0.96337	1.05603	0.909188	1.17598	0.828677	0.780976	1.28703	0.963719	1.24184
	242	0.826249	0.951347	0.644747	0.72477	0.878706	0.632474	0.643473	1.16646	0.765219	0.819259	1.12729	1.12718	0.67229	0.83277	0.767533	1.09483	0.654104	0.627586	0.742546	0.870856	0.947287	0.691777	0.690744	0.575977	0.913089	0.671112	0.835685	0.640961	0.947116	0.784261	0.904503	0.797003	0.803662	0.714551	0.917475	0.830807	0.954283	0.677593	0.951152	0.958801	1.01563	0.932161	1.17877	0.814102	0.758209	1.24093	0.966702	1.21934
	243	0.820438	0.927572	0.639159	0.727948	0.861323	0.641147	0.654704	1.15814	0.74554	0.853548	0.98024	1.18169	0.649842	0.845441	0.771494	1.0811	0.701447	0.61852	0.754997	0.893996	0.968109	0.686351	0.707156	0.640043	0.893877	0.691335	0.84008	0.61032	0.988233	0.792991	0.881723	0.843915	0.781645	0.71979	0.894865	0.842655	0.996604	0.690856	0.959826	0.957341	1.00935	0.942742	1.17003	0.816818	0.761006	1.1867	0.965719	1.26031
	244	0.841921	0.950376	0.618085	0.708598	0.91277	0.620864	0.639235	1.16957	0.786017	0.84199	1.09374	1.17223	0.633972	0.808721	0.687798	1.11227	0.67397	0.608854	0.76931	0.883762	0.949364	0.695652	0.709483	0.524528	0.907584	0.682387	0.837727	0.633253	0.941869	0.795097	0.946168	0.837355	0.792109	0.797889	0.96436	0.840973	0.972785	0.709423	0.951657	0.97262	1.01208	0.942563	1.15911	0.828673	0.747337	1.33444	0.953652	1.19835
	245	0.819721	0.947796	0.630651	0.755433	0.882942	0.647795	0.698463	1.1589	0.781562	0.861435	1.0219	1.16188	0.748607	0.806119	0.681434	1.07918	0.688303	0.636498	0.771011	0.873334	0.929088	0.660696	0.698132	0.557872	0.890666	0.670668	0.82695	0.644784	0.92587	0.825911	0.874542	0.803013	0.837419	0.713138	0.915002	0.846943	0.967577	0.693745	0.968976	0.946229	1.01979	0.94789	1.12491	0.844048	0.760885	1.25113	0.959214	1.20889
	246	0.823194	0.946224	0.638823	0.737505	0.922341	0.626289	0.651636	1.14785	0.733262	0.82693	1.13552	1.14307	0.742656	0.841675	0.746597	1.08888	0.628112	0.632327	0.813819	0.887951	0.975009	0.670374	0.723613	0.589371	0.927153	0.654875	0.880083	0.63747	0.942658	0.810076	0.905495	0.811712	0.801758	0.787632	0.93734	0.837793	0.974371	0.700739	0.961359	0.956206	1.08634	0.943172	1.10895	0.868377	0.773664	1.20455	0.976988	1.18407
	247	0.819855	0.967158	0.641924	0.724789	0.942638	0.635698	0.733287	1.13796	0.799692	0.826739	1.12524	1.11167	0.630442	0.845549	0.714144	1.05739	0.743526	0.617217	0.776769	0.896358	0.968661	0.655317	0.714389	0.541381	0.917397	0.641026	0.844505	0.587813	0.929408	0.907887	0.924199	0.795223	0.789635	0.731853	0.93143	0.8419	0.944663	0.712253	0.966738	0.936708	1.04538	0.933466	1.14349	0.833787	0.750029	1.21236	0.928227	1.21429
	248	0.819576	0.948332	0.665472	0.739024	0.895127	0.626329	0.69412	1.12628	0.781002	0.835586	1.04691	1.12274	0.633479	0.854475	0.69876	1.05532	0.668057	0.614281	0.790087	0.88651	0.949195	0.675489	0.753932	0.560074	0.925739	0.720963	0.819369	0.621321	0.97992	0.880409	0.882456	0.809975	0.807309	0.681128	0.888816	0.811396	0.94282	0.708623	0.967737	0.965542	1.07718	0.941171	1.19208	0.829826	0.742578	1.28281	0.95034	1.21704
	249	0.820634	0.960006	0.669835	0.733712	0.889081	0.582829	0.689144	1.17671	0.75627	0.844171	1.12137	1.16232	0.659205	0.962787	0.706867	1.07986	0.694584	0.644995	0.756846	0.876149	0.946661	0.693085	0.735836	0.504939	0.910409	0.619701	0.828345	0.657075	0.966344	0.82268	0.902639	0.803471	0.790474	0.71823	0.925063	0.846903	0.949591	0.698013	0.967022	0.976698	1.1192	0.943181	1.16099	0.823266	0.758645	1.33022	0.935234	1.22617
	250	0.794604	0.947971	0.671231	0.718364	0.904878	0.607767	0.730375	1.11982	0.736797	0.830349	1.12876	1.15721	0.653855	0.94058	0.683727	1.09343	0.673449	0.595202	0.795469	0.892683	0.933734	0.715814	0.728158	0.546128	0.933418	0.623451	0.819347	0.636268	0.946493	0.834577	0.918935	0.782126	0.807977	0.668383	0.885498	0.813226	0.962378	0.711994	0.95325	0.958973	1.09707	0.954931	1.18447	0.860616	0.753063	1.24006	0.95786	1.18357
	251	0.815429	0.955533	0.670759	0.724952	0.910399	0.559572	0.682073	1.1329	0.761747	0.852705	1.19385	1.13454	0.614664	0.903879	0.70146	1.03072	0.703422	0.607726	0.766753	0.892347	1.01353	0.689499	0.685668	0.498608	0.907621	0.645015	0.823064	0.628137	0.991026	0.880784	0.90153	0.82831	0.799312	0.64791	0.920726	0.832921	0.95544	0.70739	0.973984	0.954482	1.11831	0.952416	1.15443	0.835118	0.762601	1.42552	0.956657	1.17627
	252	0.798035	0.957752	0.648201	0.737651	0.918949	0.604276	0.713716	1.16553	0.787638	0.841038	1.13128	1.16142	0.62005	0.859352	0.719895	1.08412	0.707578	0.583233	0.745666	0.906012	0.958238	0.695552	0.71115	0.55489	0.935313	0.643007	0.81759	0.605523	0.977622	0.84021	0.910595	0.817098	0.778749	0.665826	0.919608	0.829551	0.939039	0.710784	0.957032	0.972475	1.60721	0.953977	1.13691	0.816533	0.740426	1.33706	0.953755	1.20271
	253	0.808273	0.96863	0.642691	0.742325	0.897718	0.618164	0.703322	1.12479	0.795011	0.852206	1.17257	1.11864	0.639505	0.874117	0.662836	1.05567	0.707283	0.60751	0.798836	0.909997	0.929799	0.664044	0.755605	0.529954	0.900503	0.604259	0.807167	0.631454	0.990009	0.857523	0.922323	0.858942	0.790566	0.663848	0.984384	0.839315	0.955475	0.682681	0.980869	0.961644	0.921072	0.958121	1.21398	0.774813	0.754086	1.29218	0.949259	1.19514
	254	0.812511	0.961802	0.65139	0.716829	0.910752	0.571192	0.718238	1.11258	0.797487	0.843541	1.18598	1.08911	0.597838	0.807286	0.664283	1.08836	0.690461	0.610508	0.783703	0.914054	1.02347	0.701032	0.73507	0.542492	0.929488	0.634486	0.834284	0.610631	0.982204	0.892751	0.900772	0.856824	0.796606	0.699728	0.968109	0.838258	0.950122	0.698795	0.980693	1.02288	0.917211	0.936713	1.22658	0.822369	0.74904	1.28853	0.962842	1.13169
	255	0.804912	0.95315	0.672927	0.758429	0.913027	0.605775	0.69196	1.10389	0.82476	0.832684	1.11161	1.1244	0.627393	0.861523	0.69023	1.07138	0.673273	0.605695	0.755327	0.893848	0.943254	0.691921	0.698317	0.585604	0.906242	0.621507	0.836106	0.633844	0.953612	0.863445	0.958129	0.82776	0.791637	0.687948	0.943938	0.841015	0.964012	0.685765	0.993614	1.03095	0.914668	0.928007	1.32479	0.794066	0.760674	1.29295	0.959425	1.15097
	256	0.801867	0.952552	0.66434	0.701085	0.896912	0.642638	0.697352	1.08182	0.818695	0.852384	1.13325	1.13445	0.603403	0.936132	0.736893	1.05869	0.661987	0.555652	0.815507	0.873979	0.939117	0.700235	0.684732	0.563656	0.842566	0.745895	0.841631	0.630281	0.990407	0.843766	0.941838	0.91248	0.77057	0.68791	0.898176	0.821688	0.957229	0.701744	0.978896	0.964372	0.94432	0.944567	1.23254	0.784124	0.756604	1.37955	0.948724	1.17762
	257	0.804748	0.961635	0.671991	0.706824	0.911397	0.617564	0.727894	1.08229	0.776772	0.867054	1.19713	1.10357	0.615429	0.859303	0.71993	1.04873	0.680873	0.563527	0.757544	0.902208	0.979097	0.685889	0.738267	0.565371	0.868582	0.76759	0.84905	0.624943	1.00546	0.845908	0.925892	0.898167	0.825521	0.695841	0.926942	0.82035	0.94711	0.699848	0.973447	1.00779	0.919852	0.953801	1.19163	0.866892	0.767766	1.38687	0.923401	1.19612
	258	0.807121	0.95179	0.669946	0.751138	0.909903	0.580121	0.631776	1.10635	0.812498	0.841656	1.1373	1.11711	0.622564	0.893885	0.718672	1.07218	0.692274	0.57018	0.769894	0.897992	0.995697	0.680318	0.720199	0.631989	0.858162	0.803181	0.826335	0.621316	0.969478	0.872453	0.966409	0.905719	0.812947	0.734311	0.896669	0.824701	0.941613	0.667002	0.965729	0.991642	0.954278	0.9564	1.22039	0.818944	0.76212	1.41378	0.946837	1.15126
	259	0.7943	0.957698	0.666723	0.758671	0.896362	0.571832	0.730698	1.10908	0.82612	0.865494	1.09416	1.13924	0.646634	0.916633	0.646033	1.06676	0.68583	0.606901	0.778485	0.877893	0.977493	0.664377	0.723675	0.611358	0.873514	0.774021	0.812223	0.639393	1.01588	0.895397	0.999005	0.890225	0.801833	0.623221	0.87829	0.815407	0.954818	0.674858	0.998878	1.00868	0.914541	0.979427	1.24858	0.891004	0.763341	1.42381	0.942036	1.20615
	260	0.790022	0.967933	0.670056	0.777729	0.899312	0.574445	0.717514	1.09756	0.86675	0.879996	1.12303	1.14188	0.633766	0.868811	0.750814	1.01993	0.675318	0.598366	0.805973	0.878165	1.01677	0.685501	0.714981	0.638498	0.86918	0.774406	0.826953	0.609186	1.00228	0.869173	0.969571	0.92187	0.809332	0.702155	0.88513	0.785343	0.937788	0.705235	0.981292	0.99045	0.932691	0.924541	1.1267	0.82811	0.758567	1.37617	0.92923	1.15945
	261	0.774433	0.987266	0.674334	0.739233	0.925559	0.585437	0.708508	1.05632	0.842974	0.868009	1.12099	1.12908	0.675795	0.86426	0.781494	1.08638	0.698501	0.600327	0.829465	0.871564	0.965646	0.695933	0.677306	0.640878	0.893195	0.751625	0.809933	0.617686	0.963028	0.88189	1.01678	0.917032	0.802838	0.674941	0.93514	0.805099	0.949969	0.709324	0.975775	0.981216	0.875914	0.956171	1.13847	0.854834	0.756805	1.44516	0.960012	1.18164
	262	0.776222	0.973963	0.664576	0.706419	0.88759	0.593359	0.670533	1.12537	0.818178	0.888049	1.14604	1.12963	0.627919	0.89991	0.734129	1.04697	0.705479	0.602701	0.798438	0.891118	0.925413	0.675514	0.687544	0.618203	0.897052	0.733118	0.815825	0.61851	1.01328	0.909974	1.00507	0.900286	0.797884	0.715824	0.884538	0.822658	0.941006	0.692595	1.02474	0.989523	0.9138	0.962677	1.21955	0.846148	0.767914	1.52481	0.962401	1.20569
	263	0.777041	0.958803	0.669124	0.741978	0.931506	0.578125	0.69175	1.06951	0.811043	0.887874	1.10414	1.14644	0.617159	0.869648	0.76101	1.06851	0.691523	0.626725	0.769853	0.899358	0.966719	0.695143	0.700168	0.578043	0.832887	0.78738	0.796064	0.612082	0.996631	0.853053	1.05714	0.87122	0.807225	0.680246	0.919471	0.803962	0.94326	0.689125	1.01599	0.99367	0.868904	0.974813	1.17736	0.809931	0.767867	1.42138	0.936442	1.21086
	264	0.774753	0.970628	0.657217	0.696079	0.921368	0.501243	0.703756	1.10823	0.872721	0.882478	1.1864	1.10116	0.592168	0.850077	0.720523	1.05022	0.687301	0.610848	0.833788	0.88967	0.989777	0.717478	0.703576	0.625494	0.889704	0.758638	0.853006	0.615281	0.997228	0.83937	0.987391	0.886085	0.818724	0.646333	0.892429	0.801141	0.964507	0.686937	1.00723	1.03406	0.938305	0.95925	1.24645	0.802454	0.747393	1.25725	0.935576	1.19345
	265	0.791931	0.953518	0.700217	0.711532	0.906948	0.522663	0.701471	1.07892	0.871095	0.852043	1.08453	1.14533	0.603235	0.847301	0.729642	1.06975	0.659967	0.553854	0.777635	0.902495	1.0047	0.681483	0.682409	0.605036	0.879591	0.746923	0.815596	0.585931	0.996595	0.794608	1.14529	0.938706	0.812024	0.67636	0.962764	0.769123	0.964951	0.699651	1.00076	0.99824	0.878605	0.956326	1.14528	0.822819	0.762963	1.38652	0.957765	1.25053
	266	0.822261	0.95608	0.664428	0.690166	0.888407	0.603946	0.684862	1.12264	0.847167	0.871407	1.05003	1.18164	0.640183	0.869492	0.738104	1.11034	0.695754	0.602072	0.838558	0.880319	1.00477	0.669372	0.706841	0.588119	0.868246	0.780242	0.79778	0.601056	0.952281	0.862093	1.1227	0.876545	0.798704	0.678004	0.931924	0.794684	0.951896	0.690331	0.991773	0.982031	0.941722	0.949241	1.26745	0.815297	0.753021	1.3322	0.946712	1.224
	267	0.797389	0.974712	0.661576	0.687419	0.887829	0.645277	0.688972	1.08802	0.8803	0.859861	1.09245	1.17785	0.6238	0.805652	0.773998	1.0879	0.684511	0.607881	0.756814	0.903355	1.00796	0.688166	0.725021	0.677759	0.899159	0.731595	0.832555	0.577617	1.0016	0.794451	1.04088	0.840125	0.813684	0.693323	1.01067	0.800903	0.963338	0.702454	0.998904	0.968899	0.910065	0.941202	1.21915	0.848239	0.788586	1.41601	0.926219	1.24341
	268	0.798352	0.969174	0.664561	0.727944	0.885499	0.689756	0.677157	1.13035	0.849135	0.835221	1.17347	1.16265	0.635425	0.862283	0.817308	1.089	0.685751	0.591	0.809709	0.906732	0.981049	0.670139	0.702339	0.729755	0.870071	0.731674	0.888602	0.601116	0.95981	0.787332	1.1114	0.895762	0.802974	0.653277	0.880449	0.783902	0.966249	0.687057	0.997868	0.999067	0.911571	0.975411	1.21218	0.907518	0.754881	1.35143	0.942911	1.23065
	269	0.809307	0.960432	0.677891	0.740203	0.896598	0.675479	0.718378	1.06482	0.877353	0.852916	1.08635	1.14879	0.665785	0.886813	0.807833	1.10281	0.687494	0.60024	0.832252	0.90948	1.07115	0.66828	0.716098	0.79443	0.883537	0.767724	0.827363	0.619796	0.978513	0.839468	1.17358	0.860809	0.824735	0.687239	0.966614	0.801372	0.965519	0.6999	0.998494	0.960136	0.87333	0.970775	1.17323	0.886337	0.775928	1.20361	0.94072	1.20965
	270	0.800844	0.974283	0.675893	0.683584	0.885018	0.693238	0.687554	1.05668	0.847462	0.872996	1.04441	1.18423	0.654014	0.806379	0.748524	1.07838	0.692503	0.594052	0.807457	0.890606	1.05926	0.68791	0.678769	0.661664	0.874287	0.705676	0.842618	0.594288	0.989482	0.800817	1.1515	0.907149	0.833352	0.667526	0.932076	0.799218	0.967894	0.688208	1.02523	0.975813	0.848684	0.964627	1.14522	0.83217	0.761784	1.27807	0.955002	1.22194
	271	0.799002	0.984772	0.677017	0.715108	0.896407	0.662087	0.627689	1.08248	0.859411	0.860019	1.09766	1.13862	0.623258	0.846655	0.763729	1.07188	0.720638	0.60151	0.76644	0.888995	0.98927	0.655873	0.684061	0.681995	0.884671	0.729097	0.840172	0.62713	0.970536	0.792723	1.12692	0.90738	0.804244	0.687677	0.900343	0.790698	0.964555	0.694203	1.02391	0.996686	0.941613	0.961719	1.1806	0.852259	0.756854	1.24141	0.941661	1.21083
	272	0.788351	0.972563	0.677344	0.704307	0.927976	0.651813	0.693385	1.07634	0.859023	0.874451	1.13857	1.11669	0.651056	0.865615	0.826245	1.07637	0.692514	0.593553	0.79173	0.890229	1.04773	0.697788	0.697303	0.744913	0.875851	0.745018	0.850024	0.606327	0.994626	0.85722	1.13463	0.88776	0.819959	0.698971	0.907638	0.80089	0.969747	0.68371	1.05019	0.98072	0.899815	0.980141	1.20562	0.856845	0.737751	1.18768	0.934592	1.18436
	273	0.788406	0.988452	0.663643	0.753926	0.913288	0.667754	0.699295	1.1394	0.892847	0.854055	1.03399	1.15655	0.650314	0.893421	0.775659	1.08783	0.696521	0.583267	0.757888	0.924416	1.00196	0.685117	0.705423	0.758582	0.860958	0.718845	0.818447	0.573308	0.963253	0.788266	1.15875	0.898826	0.815834	0.722385	0.908748	0.807659	0.965792	0.675426	1.03937	0.993041	0.916438	0.983361	1.22786	0.84335	0.757914	1.34196	0.946574	1.226
	274	0.806515	0.984382	0.666679	0.698663	0.913865	0.707909	0.706522	1.3836	0.860358	0.848699	1.15215	1.07254	0.623792	0.941944	0.859085	1.09235	0.677364	0.612578	0.784276	0.917286	1.00436	0.694768	0.716023	0.808255	0.857993	0.697087	0.848042	0.551172	1.01133	0.79175	1.2113	0.867429	0.859851	0.674311	0.92295	0.774867	0.932656	0.686836	1.05847	0.972747	0.897474	0.977928	1.14982	0.86912	0.770073	1.30096	0.932568	1.23606
	275	0.794195	0.979397	0.664644	0.703598	0.916648	0.685076	0.674983	1.29122	0.898168	0.871592	1.04656	1.12933	0.662699	0.878039	0.85253	1.10008	0.703237	0.623918	0.858786	0.906486	0.993714	0.6663	0.714869	0.794905	0.872186	0.737817	0.881364	0.534615	0.961942	0.842291	1.25015	0.906898	0.808661	0.695104	0.892231	0.801166	0.949973	0.711722	1.06583	0.951591	0.902218	0.96316	1.15722	0.821955	0.771945	1.275	0.940673	1.28342
	276	0.795982	0.970241	0.669497	0.723237	0.910775	0.663636	0.705655	1.31613	0.856034	0.872074	1.19693	1.11479	0.606603	0.907584	0.840837	1.07371	0.731583	0.595686	0.785554	0.919889	0.990843	0.686455	0.712528	0.693463	0.855261	0.685347	0.846665	0.544277	0.97557	0.812812	1.2229	0.879534	0.827995	0.710756	0.972009	0.819467	0.942614	0.700533	1.05892	0.982794	0.879455	0.976873	1.26103	0.841385	0.791417	1.31109	0.955392	1.29728
	277	0.795209	1.0174	0.685012	0.701308	0.900609	0.665095	0.711554	1.33336	0.857708	0.872633	1.27303	1.1245	0.621517	0.813513	0.884065	1.10129	0.725394	0.599121	0.802111	0.940978	0.988405	0.684547	0.720291	0.750542	0.836886	0.710179	0.839497	0.539422	0.973891	0.826005	1.24027	0.873731	0.836814	0.710949	0.911941	0.813265	0.941359	0.700931	1.06144	1.01606	0.928863	0.963548	1.26854	0.837398	0.761759	1.39148	0.948273	1.30855
	278	0.786614	1.01802	0.655988	0.689135	0.902985	0.664826	0.705549	1.38185	0.872826	0.854761	1.11223	1.10788	0.642212	0.913128	0.87382	1.07895	0.692259	0.627816	0.761424	0.913832	0.97592	0.659075	0.719612	0.741115	0.847455	0.71904	0.829701	0.534087	0.950022	0.85537	1.23952	0.912843	0.796982	0.68222	0.965447	0.803955	0.950051	0.721559	1.09761	0.975666	0.928559	0.955007	1.44931	0.797441	0.75084	1.21568	0.953874	1.23167
	279	0.783924	1.00535	0.655262	0.720438	0.908988	0.647859	0.688234	1.40028	0.839311	0.865538	1.09142	1.04883	0.638808	0.823227	0.9004	1.14826	0.721742	0.61619	0.813172	0.904741	1.02023	0.659496	0.701743	0.779541	0.837303	0.670797	0.828734	0.52436	0.963077	0.745926	1.17926	0.895393	0.825597	0.701385	0.909413	0.843689	0.939498	0.7173	1.07925	1.01308	0.907091	0.970657	1.29387	0.816325	0.780389	1.37979	0.955709	1.31071
	280	0.780188	1.01987	0.692245	0.753747	0.908476	0.669865	0.700601	1.3494	0.798267	0.851058	1.11523	1.1216	0.651707	0.846011	0.8688	1.11635	0.763351	0.616991	0.798062	0.91724	0.954817	0.662897	0.714352	0.752843	0.865251	0.678931	0.844336	0.56542	0.948832	0.780742	1.21185	0.835083	0.8009	0.743428	0.9198	0.801554	0.936525	0.711058	1.06667	1.00834	0.959538	0.990536	1.17959	0.822439	0.754765	1.26894	0.955694	1.28513
	281	0.780977	1.05067	0.658601	0.745947	0.905144	0.652668	0.669806	1.31523	0.857534	0.856251	1.16445	1.0447	0.694011	0.850786	1.00152	1.06979	0.758866	0.63249	0.787056	0.922854	0.98598	0.663021	0.708161	0.836723	0.860309	0.665894	0.869595	0.550423	0.954026	0.789993	1.2109	0.852428	0.864353	0.754703	0.945476	0.806509	0.93513	0.709375	1.07535	0.985112	0.97062	0.996625	1.25664	0.840298	0.754621	1.4432	0.944272	1.22452
	282	0.773922	1.05873	0.664034	0.736863	0.93779	0.661466	0.69715	1.3801	0.911689	0.852748	1.14738	1.14031	0.626147	0.850266	0.905473	1.10369	0.683538	0.602458	0.781458	0.924577	0.980779	0.68652	0.690805	0.777005	0.863643	0.697325	0.879424	0.568676	0.956191	0.861377	1.24731	0.851725	0.842718	0.726915	0.941491	0.807255	0.943577	0.695251	1.08467	0.983542	0.949622	1.00621	1.19665	0.840412	0.748095	1.39648	0.936848	1.1914
	283	0.763991	1.00281	0.719211	0.74384	0.914211	0.626498	0.66346	1.27712	0.891812	0.874741	1.16365	1.08358	0.657225	0.875594	0.952111	1.10159	0.732404	0.63076	0.766465	0.924992	1.04824	0.717165	0.689335	0.460282	0.874711	0.671127	0.895249	0.522571	0.969341	0.857357	1.25488	0.86299	0.851799	0.695335	0.916982	0.807587	0.941257	0.713943	0.914912	0.98239	0.963646	1.00088	1.21679	0.806422	0.718284	1.33396	0.943787	1.25672
	284	0.758741	1.00595	0.664225	0.714671	0.928278	0.644575	0.672111	1.43051	0.81614	0.856327	1.06053	1.12142	0.633155	0.907462	0.946758	1.11732	0.72331	0.621126	0.794204	0.907892	0.95434	0.699924	0.694286	0.47359	0.851065	0.653192	0.861309	0.571624	1.01661	0.922313	1.21576	0.852812	0.847389	0.670947	0.885322	0.784271	0.944844	0.708461	0.921752	0.960087	1.00534	0.993018	1.17371	0.840064	0.744095	1.35754	0.95787	1.26627
	285	0.758175	1.02206	0.652603	0.730854	0.9102	0.637584	0.638227	1.43397	0.891291	0.872778	1.0879	1.10696	0.656525	0.84852	0.921442	1.16258	0.749328	0.68362	0.823448	0.904643	1.03587	0.706731	0.687858	0.446693	0.859022	0.647227	0.851615	0.514925	1.0001	0.850631	1.22183	0.876524	0.85266	0.733186	0.88035	0.791941	0.944387	0.72857	0.922917	1.01566	0.955063	0.965804	1.24093	0.820391	0.726068	1.35822	0.942595	1.22145
	286	0.765832	0.994445	0.687838	0.759424	0.971103	0.636443	0.751654	1.4957	0.834664	0.848759	1.19752	1.08438	0.655923	0.884797	0.817326	1.13803	0.723366	0.626441	0.833578	0.930649	1.01758	0.725149	0.688201	0.519038	0.849541	0.646845	0.86168	0.574562	0.982497	0.854874	1.1845	0.896183	0.853401	0.763007	0.908289	0.813721	0.941885	0.715629	0.915065	0.974267	0.975184	0.992448	1.28438	0.799863	0.765659	1.23584	0.937468	1.30261
	287	0.764439	1.01706	0.657456	0.74109	0.947527	0.655038	0.686109	1.45	0.89172	0.873696	1.10188	1.11924	0.667253	0.827242	0.883385	1.15835	0.724566	0.624449	0.828409	0.924757	1.02384	0.734556	0.686063	0.464014	0.836171	0.666815	0.842372	0.561809	0.968735	0.823796	1.19949	0.848405	0.856208	0.702674	0.876008	0.813436	0.934647	0.710474	0.889728	0.973814	0.959338	0.983103	1.24402	0.802606	0.736294	1.25269	0.957404	1.25678
	288	0.769591	1.02629	0.663873	0.722859	0.929425	0.632552	0.659991	1.38548	0.896095	0.873809	1.19006	1.07802	0.627485	0.870082	0.904582	1.13582	0.784291	0.61611	0.830051	0.910845	1.02729	0.690978	0.726515	0.456386	0.833615	0.645533	0.850037	0.564529	0.98574	0.845265	1.25784	0.921401	0.861598	0.718609	0.859907	0.803095	0.93462	0.703426	0.924711	0.991876	0.953162	0.993337	1.26299	0.804813	0.732038	1.28466	0.96858	1.1904
	289	0.767594	1.02813	0.648713	0.716997	0.9447	0.629689	0.684078	1.43738	0.891923	0.8881	1.09663	1.08728	0.687982	0.879779	0.939391	1.12301	0.769293	0.617749	0.81409	0.929438	0.997501	0.712445	0.709266	0.472688	0.843839	0.626582	0.813513	0.602461	1.00417	0.830263	1.18041	0.918397	0.86049	0.707045	0.923382	0.808013	0.947423	0.712048	0.891138	0.990383	0.920901	1.0176	1.23589	0.835564	0.709757	1.47046	0.953384	1.25196
	290	0.767386	1.03236	0.700156	0.713742	0.938832	0.647019	0.705144	1.3555	0.871478	0.869393	1.04125	1.14435	0.611129	0.883063	0.870993	1.12316	0.788538	0.620666	0.768119	0.909451	0.977806	0.715568	0.723282	0.452997	0.873963	0.667998	0.829767	0.584486	0.972732	0.884225	1.22321	0.886904	0.85917	0.748853	0.849542	0.780697	0.93536	0.713211	0.907081	0.986812	0.944454	0.998468	1.17525	0.828203	0.745963	1.36957	0.945567	1.22606
	291	0.769094	1.02714	0.685678	0.730129	0.949424	0.642763	0.72231	1.32375	0.887465	0.870848	1.04638	1.17472	0.679353	0.842099	0.920487	1.15892	0.766354	0.623103	0.818609	0.902799	1.01654	0.735569	0.710299	0.439776	0.848471	0.624021	0.871629	0.546276	0.950255	0.868383	1.20129	0.957663	0.888446	0.729116	0.88524	0.796457	0.927598	0.711045	0.916942	1.0077	0.944213	0.987691	1.20711	0.778163	0.733773	1.41045	0.950109	1.21866
	292	0.760765	0.999111	0.676589	0.72557	0.954057	0.66631	0.690258	1.34096	0.864751	0.874081	1.10389	1.10989	0.646378	0.81552	0.950467	1.17193	0.783556	0.632235	0.773778	0.926518	1.01377	0.731487	0.745201	0.469345	0.847794	0.704551	0.853707	0.564162	1.02015	0.817425	1.21762	0.891271	0.857996	0.65529	0.893389	0.768207	0.934769	0.703541	0.918938	0.964302	0.926403	0.983149	1.1689	0.797164	0.741023	1.28303	0.952102	1.26251
	293	0.764508	1.00134	0.66452	0.709447	0.934272	0.613532	0.696578	1.3812	0.851363	0.880244	1.14484	1.16186	0.648983	0.850297	0.990818	1.10553	0.70692	0.637018	0.802086	0.914534	0.982679	0.778139	0.7199	0.466805	0.85036	0.702783	0.86066	0.60611	1.01321	0.836732	1.20992	0.893037	0.863344	0.625231	0.912482	0.793298	0.931891	0.732445	0.903895	0.973801	0.902874	0.994224	1.2568	0.77957	0.761479	1.27737	0.923673	1.25818
	294	0.771312	0.998488	0.676593	0.717535	0.94694	0.633038	0.658616	1.33192	0.831334	0.858352	1.14929	1.16447	0.667523	0.852426	0.963584	1.11884	0.759149	0.617166	0.784971	0.890776	1.0501	0.713923	0.712735	0.427748	0.851937	0.729625	0.805501	0.589739	1.05123	0.856715	1.21902	0.852997	0.891692	0.588171	0.900492	0.774019	0.917793	0.707177	0.910557	1.00369	0.917395	0.978387	1.22486	0.792423	0.747217	1.35568	0.911858	1.2379
	295	0.758926	1.01428	0.6705	0.728113	0.936613	0.616381	0.6659	1.39193	0.856812	0.879393	1.10402	1.2134	0.683244	0.868049	0.912511	1.1192	0.758848	0.615893	0.81504	0.911163	1.06636	0.760313	0.7273	0.455415	0.832328	0.716464	0.854834	0.541441	1.04975	0.865225	1.18961	0.86037	0.854746	0.618393	0.848877	0.787753	0.92326	0.708694	0.928687	0.966948	0.903777	0.978478	1.28833	0.79949	0.755979	1.41596	0.934115	1.19625
	296	0.758018	1.03424	0.652812	0.702795	0.965424	0.653238	0.709454	1.42706	0.855186	0.859636	1.06136	1.18041	0.66586	0.90234	0.948531	1.13679	0.76849	0.641574	0.80586	0.893523	1.04741	0.73612	0.700809	0.49131	0.815267	0.704283	0.852308	0.595062	1.02097	0.852035	1.12949	0.900065	0.886747	0.614961	0.895437	0.785063	0.935373	0.732231	0.913013	0.976208	0.930426	0.983266	1.30037	0.811676	0.725395	1.26784	0.9638	1.19604
	297	0.756038	1.04537	0.655085	0.724674	0.965409	0.641014	0.716193	1.45302	0.811221	0.88463	1.10795	1.19761	0.681556	0.861229	0.916099	1.12634	0.779662	0.639591	0.870098	0.931846	0.975801	0.732906	0.72422	0.512489	0.829077	0.676467	0.846587	0.548251	1.04004	0.85578	1.13736	0.84112	0.901941	0.664119	0.901061	0.799889	0.933909	0.731627	0.897389	1.00754	0.945319	0.984408	1.16156	0.794308	0.734438	1.43542	0.934712	1.22055
	298	0.734152	1.01626	0.692822	0.704261	0.95895	0.622699	0.717462	1.42869	0.803088	0.897063	1.04831	1.19743	0.686855	0.941669	0.898739	1.17056	0.723128	0.636328	0.847665	0.919492	1.01668	0.736004	0.711095	0.491663	0.866068	0.65298	0.855795	0.567482	1.03787	0.836318	1.1077	0.82485	0.885765	0.671898	0.858833	0.7767	0.933137	0.714169	0.916199	1.03979	0.957443	0.959731	1.26427	0.874056	0.726484	1.39891	0.934729	1.23447
	299	0.734773	1.01645	0.685295	0.717362	0.943251	0.616392	0.702629	1.31074	0.848955	0.841748	1.12778	1.19879	0.72111	0.824742	0.917472	1.1524	0.803781	0.635278	0.895266	0.90657	1.00579	0.74503	0.715484	0.424475	0.79881	0.686392	0.897465	0.58406	0.996117	0.790214	1.08864	0.847883	0.877049	0.705702	0.930286	0.785793	0.925512	0.717987	0.910115	0.981106	0.933031	0.969781	1.2673	0.810265	0.756096	1.41819	0.92058	1.21397
	300	0.732954	1.02501	0.708877	0.739497	0.948979	0.646692	0.692758	1.40284	0.846118	0.87079	1.13653	1.21414	0.666408	0.911577	0.879095	1.19439	0.795145	0.608889	0.743149	0.911407	1.10278	0.728559	0.738477	0.523704	0.788443	0.672009	0.896177	0.593936	1.02562	0.827408	1.07141	0.851593	0.857445	0.676277	0.846788	0.788794	0.930124	0.728012	0.897885	1.0306	0.937973	0.970346	1.23263	0.861526	0.745744	1.24314	0.927288	1.20436
	301	0.74031	0.96165	0.689872	0.753118	0.966672	0.60427	0.702731	1.34645	0.886486	0.896481	1.05795	1.17799	0.629654	0.940866	0.907801	1.12646	0.753373	0.627127	0.834439	0.918638	1.00982	0.718698	0.735866	0.465533	0.835234	0.789545	0.90126	0.563673	1.00196	0.834163	1.09233	0.908154	0.879769	0.703647	0.891576	0.770361	0.891379	0.721528	0.910582	1.00852	0.993358	0.968906	1.20971	0.841867	0.742146	1.27496	0.931813	1.20871
	302	0.721157	1.00171	0.668142	0.692466	0.958454	0.644213	0.721435	1.42058	0.879604	0.887376	1.01578	1.15664	0.666593	0.843993	0.849114	1.13458	0.752334	0.612937	0.775532	0.928187	1.00985	0.72131	0.74111	0.488117	0.806745	0.813282	0.874909	0.585367	1.0055	0.848993	1.08244	0.852858	0.855797	0.640683	0.852739	0.776765	0.881735	0.734363	0.929658	1.01735	0.959188	0.93595	1.18541	0.763091	0.751253	1.38586	0.935478	1.1783
	303	0.725939	0.996502	0.681415	0.752951	0.941744	0.637617	0.710845	1.36857	0.872313	0.864724	1.06317	1.15	0.68754	0.866915	0.90216	1.19027	0.738634	0.585925	0.832081	0.905546	0.95567	0.730247	0.693873	0.467662	0.844332	0.739862	0.896828	0.608435	0.994807	0.867317	1.05248	0.856318	0.872041	0.663226	0.90045	0.799909	0.871993	0.729817	0.912378	0.986869	0.950173	0.953516	1.22146	0.810289	0.755989	1.28487	0.91595	1.21699
	304	0.717178	0.981967	0.694961	0.758202	1.00681	0.58715	0.744553	1.37093	0.871815	0.879825	1.17692	1.16656	0.705596	0.92536	0.913511	1.19673	0.827832	0.605724	0.827409	0.917052	0.960226	0.740977	0.713912	0.478068	0.847972	0.761618	0.92385	0.601597	1.00066	0.819847	1.07408	0.909568	0.873603	0.695234	0.840407	0.816491	0.886321	0.73566	0.926927	0.992801	0.934811	0.952774	1.2913	0.822956	0.758315	1.46276	0.941995	1.18764
	305	0.736321	0.983003	0.68542	0.7223	0.965587	0.594736	0.719544	1.42503	0.883798	0.847843	1.0771	1.16621	0.693711	0.97387	0.933297	1.2011	0.761846	0.586537	0.803066	0.932251	0.973863	0.752961	0.72023	0.465783	0.832707	0.746963	0.870685	0.589862	1.02739	0.869267	1.06299	0.886136	0.876445	0.66392	0.937891	0.793188	0.864741	0.739111	0.931738	1.0286	0.925505	0.961062	1.28902	0.794447	0.724885	1.16944	0.921413	1.19082
	306	0.730899	0.981116	0.68982	0.731188	0.982445	0.610109	0.761557	1.32352	0.893593	0.896904	1.13079	1.20521	0.656318	0.902692	0.928699	1.18935	0.747895	0.60661	0.790897	0.936299	1.00696	0.748189	0.745529	0.475022	0.824754	0.792291	0.897626	0.578257	1.00665	0.810562	1.04898	0.865601	0.850318	0.684782	0.868587	0.798567	0.855135	0.739538	0.906748	1.00121	0.894648	0.964522	1.26544	0.773896	0.745141	1.338	0.929485	1.18613
	307	0.740637	0.976744	0.677441	0.731572	0.970306	0.569736	0.710134	1.30444	0.891467	0.901074	1.03669	1.17235	0.675095	0.918251	0.876734	1.19672	0.772721	0.587303	0.855698	0.940477	1.09571	0.736137	0.69169	0.512581	0.847489	0.760979	0.870814	0.599521	1.01857	0.845934	1.05487	0.914806	0.85775	0.680133	0.881808	0.782263	0.858204	0.727236	0.927484	0.964718	0.917443	0.979752	1.29633	0.782847	0.738639	1.31294	0.924726	1.22809
	308	0.717034	0.992852	0.671734	0.706188	0.967977	0.606544	0.707991	1.35518	0.867478	0.91409	1.0877	1.16065	0.719337	0.86952	0.858973	1.17248	0.833975	0.594113	0.798808	0.919647	1.01909	0.756599	0.713054	0.531169	0.856161	0.811086	0.843118	0.614546	1.02041	0.808485	1.01003	0.869529	0.860494	0.668934	0.889168	0.792718	0.843904	0.741076	0.940535	0.980709	0.911347	0.98286	1.23155	0.787148	0.763702	1.27448	0.939004	1.18053
	309	0.714265	0.983327	0.668815	0.720482	0.999902	0.613817	0.697305	1.39741	0.875753	0.898132	1.03956	1.17503	0.636218	0.892805	0.936233	1.18973	0.800598	0.622092	0.843267	0.934036	1.04766	0.743393	0.71372	0.463247	0.859327	0.746236	0.856146	0.624082	1.02013	0.773941	1.02177	0.898914	0.851386	0.692344	0.913977	0.787105	0.858892	0.729526	0.944194	0.96867	0.931047	0.972436	1.19876	0.801371	0.742102	1.28807	0.941054	1.186
	310	0.804042	0.989307	0.675742	0.722151	0.944081	0.575711	0.720564	1.29612	0.884912	0.920694	1.0595	1.16438	0.652078	0.816305	0.935587	1.17959	0.830913	0.704969	0.848273	0.9221	1.03421	0.754064	0.694019	0.479612	0.823028	0.752356	0.877752	0.639055	1.03956	0.768894	1.02234	0.815305	0.860619	0.679531	0.843575	0.800228	0.906295	0.727765	0.908173	0.973382	0.932665	0.965012	1.27341	0.820724	0.743299	1.39587	0.933366	1.19367
	311	0.786785	1.01027	0.683761	0.708833	0.983138	0.571147	0.686113	1.40386	0.931656	0.902157	1.09359	1.19237	0.692726	0.879762	0.880725	1.0902	0.768601	0.78088	0.821674	0.927808	0.952853	0.768626	0.743171	0.556208	0.841029	0.739084	0.906891	0.635004	1.02266	0.805423	1.05668	0.870614	0.846322	0.714493	0.857482	0.78792	0.911229	0.749827	0.92622	0.972476	0.907771	0.987234	1.25606	0.833891	0.76619	1.24962	0.908598	1.21727
	312	0.790092	0.964138	0.685272	0.675378	0.959886	0.58989	0.732703	1.33134	0.986163	0.879862	1.098	1.16297	0.689489	0.85161	0.960664	1.10419	0.817309	0.680619	0.837734	0.932799	0.962626	0.761722	0.723646	0.465432	0.80965	0.764837	0.924407	0.697982	1.04018	0.839622	0.993313	0.907533	0.853417	0.67856	0.832891	0.801044	0.900822	0.747681	0.919139	0.9354	0.921646	0.964905	1.31031	0.809437	0.732002	1.30581	0.907722	1.24314
	313	0.78588	0.980213	0.689402	0.71796	0.977269	0.597066	0.722733	1.29602	0.936234	0.890569	1.05783	1.14324	0.639861	0.902143	0.987112	1.13212	0.791109	0.735398	0.854121	0.936216	1.00621	0.748312	0.71516	0.479092	0.846446	0.772001	0.87375	0.670497	1.00476	0.811997	1.00507	0.858033	0.889135	0.680469	0.896675	0.818013	0.891345	0.729804	0.910831	0.99952	0.875338	0.970848	1.25595	0.824631	0.73791	1.24997	0.92085	1.25036
	314	0.786092	0.986809	0.67714	0.717885	0.962498	0.557035	0.663775	1.31899	0.936859	0.907992	1.01099	1.16826	0.667477	0.904837	1.06029	1.14545	0.823743	0.731881	0.838916	0.914547	1.00344	0.752962	0.694744	0.498889	0.842011	0.757142	0.855429	0.603046	1.02056	0.801884	0.994499	0.875524	0.853091	0.702546	0.867405	0.802018	0.907597	0.749273	0.903895	0.982402	0.917956	0.982974	1.19419	0.775525	0.748977	1.32891	0.902724	1.25436
	315	0.7975	0.99162	0.673437	0.678267	0.992431	0.58534	0.683861	1.34357	0.867071	0.891626	1.15077	1.17574	0.667928	0.845772	1.08675	1.08394	0.833794	0.694435	0.765616	0.940301	0.984291	0.746044	0.719328	0.547975	0.83334	0.765003	0.874618	0.590015	1.00628	0.812908	1.01622	0.833576	0.897621	0.660064	0.836124	0.839524	0.907737	0.762424	0.914253	0.959816	0.918934	0.966037	1.2534	0.794626	0.71975	1.25957	0.911159	1.25775
	316	0.780718	0.992279	0.687971	0.700878	0.972562	0.5922	0.689796	1.29599	0.913471	0.923538	1.10207	1.18663	0.669757	0.791176	0.865071	1.13201	0.823778	0.716033	0.851775	0.937564	1.00461	0.737611	0.726093	0.512554	0.871372	0.755207	0.87888	0.649301	0.997506	0.806503	0.99414	0.858222	0.857473	0.670286	0.906309	0.819242	0.915829	0.739623	0.914752	0.936825	0.891945	0.978642	1.14102	0.765869	0.742651	1.36518	0.888801	1.2846
	317	0.783045	0.985196	0.723647	0.698638	0.962181	0.615993	0.667532	1.32913	0.938231	0.899966	1.06003	1.15941	0.669134	0.916658	0.76478	1.10766	0.877796	0.697305	0.822014	0.92985	1.0481	0.731524	0.722059	0.457725	0.859637	0.732813	0.917781	0.641588	1.01449	0.811888	0.948048	0.856268	0.884972	0.719548	0.839635	0.780517	0.902896	0.759706	0.938201	0.96213	0.917178	0.970647	1.20473	0.713352	0.731614	1.35852	0.911193	1.27937
	318	0.77799	0.975578	0.705391	0.678304	0.978129	0.581112	0.699742	1.33803	0.931604	0.882597	1.0762	1.15344	0.67667	0.92166	0.801838	1.13654	0.847462	0.690374	0.82879	0.920281	1.03559	0.745771	0.724476	0.452171	0.86345	0.753995	0.887252	0.626268	0.981444	0.81041	0.94139	0.92259	0.899918	0.735917	0.847552	0.772302	0.892593	0.76609	0.891849	0.96649	0.900449	0.961423	1.25866	0.715254	0.726088	1.25244	0.901338	1.31163
	319	0.796194	0.999508	0.698551	0.733815	0.965582	0.578458	0.738053	1.32426	0.906363	0.887274	1.06745	1.1817	0.65508	0.960172	0.697768	1.11742	0.804258	0.722768	0.843564	0.916683	0.993726	0.744908	0.754588	0.507265	0.876007	0.786363	0.898083	0.652008	1.00931	0.780633	0.927381	0.913582	0.84179	0.645501	0.862722	0.787364	0.903336	0.745064	0.913935	1.00202	0.874118	0.969615	1.189	0.733175	0.716209	1.3259	0.897964	1.30663
	320	0.784825	0.980252	0.7148	0.730711	0.952107	0.573177	0.664439	1.27373	0.976727	0.873648	1.09049	1.22003	0.689133	0.911326	0.69711	1.14043	0.849148	0.690854	0.866109	0.950515	1.0015	0.76673	0.689591	0.472051	0.862931	0.751036	0.931824	0.647527	0.98623	0.839654	0.887857	0.87298	0.849921	0.612927	0.901266	0.774579	0.914159	0.748097	0.913358	0.996129	0.936114	0.979592	1.18863	0.697519	0.726733	1.26225	0.905275	1.31067
	321	0.773904	0.985068	0.720695	0.762638	0.935369	0.53882	0.669962	1.33433	0.95173	0.900866	1.07664	1.1878	0.71818	0.929955	0.622704	1.13188	0.85126	0.654136	0.898718	0.924461	1.06224	0.715542	0.709321	0.43659	0.870165	0.746762	0.894136	0.623789	1.01556	0.829575	0.923595	0.842628	0.896915	0.678783	0.855109	0.808141	0.908111	0.740601	0.917059	1.02432	0.882645	0.975256	1.19346	0.768855	0.750644	1.44649	0.88135	1.30916
	322	0.773436	0.991861	0.71745	0.698942	0.984322	0.557524	0.617064	1.23599	0.955227	0.89012	1.10191	1.18571	0.703922	0.908189	0.721052	1.18976	0.798218	0.667539	0.810928	0.941833	0.948364	0.741364	0.735316	0.51239	0.879258	0.749888	0.842125	0.677454	0.988905	0.813904	0.908982	0.891526	0.88674	0.633604	0.866577	0.798041	0.914549	0.760207	0.93021	0.994925	0.841007	0.954819	1.17389	0.732481	0.723997	1.28195	0.893167	1.32807
	323	0.791522	0.985159	0.709441	0.682458	0.987282	0.558628	0.642378	1.37333	0.901936	0.86912	1.05814	1.14022	0.656601	0.967013	0.687635	1.15472	0.829837	0.643123	0.825151	0.929413	0.963698	0.773933	0.705035	0.515295	0.869356	0.785169	0.885615	0.710512	0.989746	0.834049	0.941252	0.886821	0.874708	0.57549	0.856705	0.781678	0.911068	0.775988	0.924099	1.00856	0.920225	0.979393	1.15761	0.747211	0.704784	1.36817	0.917659	1.36234
	324	0.784298	0.975788	0.686208	0.701725	0.997883	0.560147	0.665309	1.31337	0.925627	0.892652	1.09113	1.14748	0.710363	0.916111	0.677637	1.14886	0.860668	0.69197	0.850036	0.940492	1.03385	0.782934	0.684383	0.49648	0.858996	0.77023	0.871067	0.679283	1.00227	0.81568	0.904716	0.864107	0.882205	0.648576	0.86312	0.79144	0.904396	0.767918	0.901947	0.982946	0.888194	0.978878	1.15815	0.70696	0.714688	1.20592	0.915929	1.32434
	325	0.774061	1.00473	0.708332	0.672857	0.98286	0.550609	0.598337	1.25551	0.956367	0.906165	1.14731	1.14849	0.686448	0.96237	0.717243	1.18228	0.786777	0.671987	0.842384	0.929209	0.913858	0.755442	0.702566	0.457703	0.876003	0.779086	0.884557	0.651249	0.985348	0.821872	0.843531	0.893241	0.880651	0.640719	0.831804	0.777629	0.90385	0.760051	0.936497	1.02415	0.898318	0.964435	1.15195	0.718795	0.730664	1.31806	0.904707	1.30065
	326	0.771548	0.973866	0.716746	0.696569	0.994322	0.538183	0.634486	1.30035	0.915071	0.915815	1.17586	1.11167	0.704415	0.904551	0.64983	1.16539	0.818256	0.699122	0.842571	0.935384	0.958398	0.75981	0.693542	0.507814	0.849146	0.70848	0.893821	0.68446	0.988263	0.833043	0.833887	0.907903	0.855368	0.649035	0.880474	0.794822	0.910401	0.75122	0.912262	0.989259	0.882361	0.968715	1.09725	0.72984	0.713551	1.19285	0.920172	1.34877
	327	0.762539	0.977502	0.693907	0.759393	0.952411	0.515765	0.640729	1.32062	0.926191	0.91048	1.19672	1.16123	0.683867	0.890109	0.702568	1.15854	0.824597	0.70454	0.826551	0.938038	0.949017	0.758666	0.699535	0.48868	0.867039	0.739621	0.873183	0.67583	0.999538	0.812926	0.831052	0.897512	0.863827	0.647413	0.853233	0.795211	0.905658	0.755448	0.910511	0.9515	0.899482	0.978655	1.23379	0.750299	0.72219	1.30404	0.919667	1.299
	328	0.77955	0.97063	0.69793	0.675443	1.03539	0.554342	0.653783	1.34078	0.912166	0.907244	0.982158	1.14297	0.685135	0.960405	0.68551	1.16106	0.844539	0.653062	0.832714	0.926201	1.18772	0.752894	0.70837	0.455917	0.857149	0.837649	0.873165	0.688111	0.994782	0.779939	0.800293	0.908679	0.87383	0.625092	0.906369	0.807003	0.889462	0.743078	0.954677	1.00744	0.84829	0.944188	1.2933	0.770706	0.721907	1.31675	0.92322	1.36831
	329	0.794559	0.969997	0.717156	0.723475	1.03016	0.514428	0.626254	1.3652	0.873405	0.8968	1.10231	1.16602	0.660123	0.919905	0.722353	1.13885	0.815887	0.677116	0.834976	0.941982	1.16245	0.758024	0.686895	0.492701	0.897759	0.822135	0.910846	0.658605	0.970335	0.803373	0.842792	0.984851	0.868597	0.639537	0.941314	0.809514	0.89087	0.733782	0.951165	1.00611	0.887717	0.952401	1.18086	0.722348	0.707445	1.32774	0.935084	1.35673
	330	0.77304	0.954578	0.711511	0.722622	1.02666	0.549705	0.607908	1.4079	0.895429	0.923128	1.08923	1.13367	0.662896	0.91298	0.671867	1.18987	0.841818	0.683217	0.819062	0.945994	1.1547	0.745197	0.694435	0.604896	0.88368	0.831892	0.912504	0.705162	0.99028	0.782321	0.806503	0.957168	0.897809	0.656107	0.912896	0.790091	0.87762	0.747326	0.966187	1.03824	0.861311	0.96705	1.16949	0.779003	0.724196	1.23786	0.934822	1.31439
	331	0.783028	0.975693	0.693662	0.64155	0.997686	0.528898	0.652331	1.41506	0.931905	0.913228	1.0535	1.11633	0.704731	0.940825	0.716535	1.20265	0.896947	0.701551	0.872881	0.951846	1.17451	0.755716	0.672043	0.499245	0.882946	0.781218	0.891335	0.677467	0.983204	0.796373	0.77927	0.899413	0.884498	0.634305	0.954196	0.778023	0.88161	0.734863	0.949241	1.0207	0.807709	0.959205	1.2339	0.736584	0.729787	1.26179	0.961844	1.35196
	332	0.787549	0.982161	0.724379	0.630855	0.986928	0.538226	0.642534	1.22813	0.910961	0.921012	1.13933	1.1065	0.70896	0.953866	0.71144	1.19999	0.818009	0.721905	0.865961	0.949624	1.12277	0.769602	0.682348	0.489874	0.893507	0.773486	0.84971	0.695909	0.964909	0.752005	0.800495	0.891272	0.875057	0.586389	0.895277	0.798543	0.881857	0.735792	0.956391	1.0046	0.833889	0.943626	1.15705	0.745554	0.740395	1.40498	0.941779	1.33544
	333	0.772067	0.976743	0.72213	0.669256	0.979192	0.5372	0.640565	1.34154	0.897452	0.926905	1.13038	1.10146	0.686195	0.894018	0.729027	1.25449	0.841305	0.728798	0.84484	0.929882	1.11858	0.734854	0.693531	0.48565	0.873656	0.767389	0.904373	0.675951	0.96191	0.815165	0.772994	0.956673	0.895371	0.641635	0.8923	0.77576	0.879875	0.740138	0.949094	0.982789	0.86533	0.946223	1.11067	0.746634	0.76178	1.30845	0.948108	1.29009
	334	0.785865	0.984127	0.719511	0.742193	1.03058	0.527439	0.640626	1.32398	0.879345	0.933803	1.10681	1.12521	0.712962	1.01107	0.682345	1.27349	0.855824	0.649787	0.848106	0.946341	1.1145	0.775478	0.686094	0.518346	0.842714	0.758515	0.894568	0.732451	1.00072	0.758806	0.794291	0.886617	0.899207	0.669142	0.920718	0.810474	0.883366	0.741924	0.953037	0.985612	0.819786	0.952132	1.13233	0.711533	0.756799	1.25156	0.94115	1.29984
	335	0.782803	0.987099	0.721344	0.645219	1.01433	0.527968	0.613897	1.33723	0.940496	0.919114	1.03628	1.133	0.713838	0.92623	0.652265	1.23935	0.841768	0.681521	0.811919	0.952387	1.12116	0.784136	0.684717	0.512765	0.849467	0.783221	0.898922	0.747005	0.982586	0.799747	0.787985	0.922919	0.87357	0.610556	0.871766	0.790733	0.888816	0.749074	0.952008	1.0119	0.815257	0.951029	1.09984	0.741253	0.771817	1.33646	0.928437	1.3291
	336	0.767835	1.01484	0.722272	0.679948	1.019	0.532865	0.636905	1.3083	0.941893	0.912708	1.05128	1.0853	0.67521	0.947743	0.659185	1.22201	0.863473	0.667948	0.791098	0.95923	1.22472	0.785069	0.69452	0.539345	0.856243	0.740408	0.885159	0.668398	1.02651	0.761669	0.761798	0.909796	0.862313	0.642839	0.853319	0.767078	0.89906	0.743649	0.943862	1.00878	0.860128	0.960703	1.12304	0.685947	0.755058	1.31161	0.911221	1.29082
	337	0.827456	1.01564	0.729913	0.752913	1.02902	0.511214	0.613759	1.38542	0.945746	0.916182	1.10916	1.09129	0.770429	0.908556	0.716976	1.25982	0.842	0.731182	0.791592	0.97672	1.19676	0.789822	0.666873	0.544874	0.888047	0.892679	0.853335	0.699466	0.97342	0.748445	0.751086	0.862697	0.889015	0.662451	0.849247	0.765902	0.904121	0.726132	0.867152	1.07859	0.8323	0.945024	1.13509	0.773897	0.754307	1.29019	0.932382	1.34797
	338	0.812304	0.997227	0.683237	0.772803	1.0078	0.5165	0.654772	1.38427	0.938807	0.909948	0.993207	1.09647	0.724481	0.953224	0.720757	1.25103	0.897896	0.699555	0.800307	0.963649	1.1991	0.785784	0.66027	0.54771	0.881183	0.90364	0.910755	0.693208	0.988508	0.799695	0.725708	0.881961	0.915356	0.662263	0.889632	0.761348	0.896403	0.731274	0.859146	1.06833	0.792914	0.953502	1.09368	0.707545	0.761097	1.19278	0.962264	1.32628
	339	0.830545	1.00562	0.710432	0.774687	1.00669	0.553136	0.654499	1.30888	0.953442	0.918374	1.09664	1.10503	0.693337	0.867883	0.735381	1.28066	0.900184	0.696007	0.822217	0.944642	1.16963	0.74649	0.677605	0.538921	0.89534	0.926836	0.889915	0.726865	0.997053	0.753878	0.693894	0.936657	0.87539	0.67222	0.880178	0.763639	0.911089	0.722356	0.87708	1.01228	0.82052	0.979594	1.0941	0.696448	0.738711	1.30643	0.962947	1.31815
	340	0.805562	1.0188	0.730476	0.774549	1.00177	0.524419	0.634678	1.32145	0.980185	0.92863	1.10373	1.10204	0.686287	0.873004	0.697196	1.26259	0.876159	0.723293	0.864687	0.955033	1.08962	0.779711	0.682727	0.553792	0.863101	0.901032	0.903468	0.745117	0.99226	0.739961	0.738221	0.893261	0.876797	0.750986	0.878949	0.752188	0.899243	0.729178	0.891629	1.02138	0.793323	0.971536	1.16932	0.681372	0.755606	1.33145	0.953728	1.32132
	341	0.816579	1.02239	0.719861	0.776155	1.0301	0.518436	0.660265	1.25264	0.985727	0.8852	1.0247	1.08866	0.718506	0.90617	0.749739	1.28357	0.869511	0.701357	0.820062	0.948049	1.14277	0.76673	0.681902	0.579539	0.901652	0.870807	0.900879	0.680668	0.998863	0.820438	0.723699	0.895819	0.866784	0.68671	0.933421	0.761544	0.902414	0.733881	0.879766	1.05983	0.754763	0.960935	1.03896	0.726656	0.744661	1.29319	0.938407	1.29864
	342	0.817227	1.01195	0.744221	0.768427	1.03291	0.51554	0.62547	1.29529	0.974076	0.902341	0.979025	1.06583	0.679372	0.862046	0.816503	1.22262	0.836695	0.736357	0.827548	0.968219	1.1391	0.780219	0.679997	0.599524	0.886101	0.908697	0.887026	0.733413	0.955094	0.767056	0.682341	0.95407	0.908565	0.740363	0.89674	0.777642	0.908504	0.729148	0.88064	1.02867	0.768385	0.976788	1.09623	0.717665	0.74148	1.28948	0.93391	1.30366
	343	0.812003	1.03581	0.718737	0.748784	1.02376	0.555386	0.60837	1.26047	0.969026	0.921917	1.11587	1.08352	0.685623	0.872173	0.732564	1.31165	0.902761	0.689972	0.826406	0.964572	1.11014	0.767561	0.687969	0.529451	0.89911	0.842486	0.883016	0.752367	0.982104	0.786505	0.732427	0.948619	0.913256	0.683888	0.91296	0.773351	0.902868	0.702756	0.868384	1.01702	0.780157	0.982287	1.09427	0.681534	0.743887	1.36835	0.937947	1.34117
	344	0.795799	1.01706	0.761356	0.769925	0.990378	0.547185	0.627613	1.32542	0.952491	0.891092	1.16578	1.05581	0.721213	0.904456	0.704334	1.2875	0.859916	0.709598	0.834343	0.922713	1.12685	0.767152	0.696142	0.623934	0.882579	0.843615	0.881582	0.749628	0.999665	0.799067	0.702857	0.929611	0.913871	0.678862	0.865827	0.758978	0.905491	0.735542	0.871691	0.987465	0.791852	0.949988	1.08463	0.672474	0.756039	1.28245	0.926131	1.26993
	345	0.797405	1.03713	0.747674	0.776755	1.04799	0.507881	0.648102	1.27972	0.976968	0.901995	1.14519	1.08277	0.726895	0.842402	0.724593	1.2822	0.885664	0.731876	0.820063	0.966129	1.14058	0.784129	0.701722	0.566628	0.893511	0.821697	0.883142	0.717013	1.03173	0.771112	0.668291	0.928026	0.917918	0.650542	0.897971	0.771248	0.910662	0.702735	0.864356	1.01898	0.763714	0.979437	1.13671	0.690456	0.750986	1.34379	0.942974	1.31554
	346	0.800722	0.985428	0.73277	0.746192	1.00903	0.581126	0.602733	1.29215	0.943635	0.907097	1.02647	1.13064	0.761803	0.840236	0.732595	1.34423	0.871993	0.685964	0.845307	0.958228	1.08466	0.80336	0.690482	0.632465	0.897297	0.825394	0.866528	0.709107	0.977	0.74874	0.802823	0.855303	0.902777	0.685231	0.932294	0.758318	0.903181	0.749139	0.860602	1.02108	0.774177	0.941446	1.13771	0.740469	0.747811	1.33258	0.940171	1.30503
	347	0.803719	0.983181	0.709282	0.762429	1.01347	0.558142	0.594415	1.29094	0.953479	0.909504	1.08363	1.06732	0.745209	0.856074	0.746428	1.3643	0.891764	0.742808	0.806367	0.9696	1.13356	0.792818	0.69556	0.616026	0.896166	0.807927	0.853984	0.736161	0.987474	0.749705	0.784609	0.8484	0.924311	0.708057	0.971728	0.761362	0.884937	0.761982	0.869966	1.015	0.753669	0.974369	1.19068	0.735943	0.742896	1.14673	0.942715	1.34153
	348	0.801591	0.995063	0.720483	0.717769	1.02507	0.536899	0.633001	1.37084	0.911247	0.919048	1.16617	1.11057	0.786795	0.806912	0.756874	1.33705	0.879412	0.737328	0.831533	0.960449	1.13786	0.810258	0.71618	0.659461	0.873065	0.80728	0.874488	0.719457	0.990541	0.747399	0.793644	0.886072	0.905411	0.668265	0.958612	0.775389	0.910887	0.733373	0.858579	1.00079	0.775667	0.955965	1.21563	0.719506	0.747373	1.26999	0.954071	1.34055
	349	0.795344	1.01534	0.721327	0.764748	1.01879	0.538739	0.614416	1.2811	0.893266	0.917254	1.09561	1.09858	0.744491	0.84275	0.691993	1.32062	0.90627	0.740728	0.827117	0.964756	1.13899	0.793135	0.7278	0.708629	0.891751	0.813213	0.863901	0.755535	0.995368	0.756589	0.799342	0.816429	0.927837	0.654852	0.893082	0.778863	0.886827	0.730276	0.863977	1.04029	0.796516	0.946192	1.09179	0.709167	0.759227	1.25565	0.9416	1.37526
	350	0.792268	1.00959	0.717235	0.747199	0.982686	0.547761	0.618424	1.30421	0.924456	0.897257	1.04753	1.11135	0.697642	0.915617	0.749996	1.37749	0.9299	0.710046	0.87186	0.94517	1.12266	0.82227	0.700215	0.699462	0.867615	0.798372	0.902634	0.753028	0.987042	0.763814	0.817825	0.813394	0.898834	0.673941	0.882546	0.785681	0.902181	0.75878	0.875005	1.07027	0.764716	0.968356	1.0778	0.682173	0.768008	1.37222	0.955305	1.2735
	351	0.798811	1.01363	0.730205	0.740573	0.976283	0.537576	0.630554	1.31728	0.929535	0.915187	1.07273	1.10717	0.722992	0.836706	0.726458	1.35481	0.854695	0.752066	0.821905	0.952579	1.22844	0.844221	0.690531	0.628766	0.899619	0.791185	0.893825	0.735473	0.991403	0.748819	0.771429	0.846632	0.920333	0.708426	0.949067	0.781225	0.905265	0.731885	0.878681	1.05191	0.750809	0.949942	1.09706	0.706409	0.760113	1.29762	0.943577	1.36096
	352	0.781068	1.0125	0.71509	0.752171	0.986716	0.552791	0.629012	1.28632	0.9137	0.917393	1.08463	1.12169	0.733355	0.791101	0.717545	1.37277	0.853441	0.699611	0.872363	0.94933	1.14712	0.821925	0.686947	0.594555	0.852757	0.802834	0.870064	0.739352	0.986086	0.727606	0.769486	0.935398	0.944892	0.707658	0.907339	0.791299	0.885146	0.727526	0.892363	1.0401	0.735952	0.967216	1.14535	0.715191	0.737354	1.27412	0.961412	1.30854
	353	0.787836	1.01666	0.685034	0.752855	0.974722	0.537151	0.645443	1.28933	0.914346	0.915586	1.08017	1.11634	0.705068	0.855351	0.731085	1.3668	0.920588	0.772683	0.799399	0.966877	1.15455	0.812833	0.68197	0.669436	0.920974	0.799527	0.88484	0.758402	1.0048	0.760198	0.782826	0.845686	0.95387	0.752187	0.899689	0.792818	0.899766	0.73136	0.85944	1.05369	0.752662	0.976175	1.0982	0.717748	0.754334	1.2184	0.964345	1.29059
	354	0.794265	0.982273	0.727818	0.714872	1.0146	0.51747	0.65518	1.28242	0.896091	0.920158	1.15312	1.13205	0.710939	0.857181	0.763885	1.29183	0.921936	0.687997	0.790125	0.977021	1.10556	0.825163	0.726189	0.668041	0.895077	0.770387	0.909432	0.76697	0.973758	0.756303	0.773356	0.827169	0.969549	0.681809	0.898126	0.784084	0.901341	0.755265	0.874201	1.05738	0.74488	0.935168	1.12424	0.695163	0.75979	1.18341	0.95357	1.29543
	355	0.796705	1.02451	0.747537	0.716838	1.02974	0.502178	0.638262	1.24291	0.902026	0.887367	1.07075	1.09581	0.760439	0.929911	0.644759	1.39456	0.912236	0.808749	0.816258	0.96047	1.14538	0.81236	0.704913	0.600329	0.871159	0.853447	0.952315	0.805203	0.971268	0.730197	0.722353	0.900208	0.942198	0.842446	0.915498	0.810744	0.900846	0.739275	0.879346	1.03646	0.8691	0.931129	1.18095	0.696904	0.743022	1.24427	0.939042	1.29247
	356	0.789785	1.00979	0.730085	0.693387	1.02307	0.508494	0.587111	1.1465	0.854053	0.915165	1.08471	1.04381	0.75613	0.821543	0.707289	1.41014	0.894109	0.789304	0.785562	0.985757	1.15532	0.825267	0.689714	0.565572	0.855699	0.775946	1.00858	0.786969	0.969828	0.770017	0.733672	0.888189	0.933106	0.76427	0.900294	0.774652	0.903765	0.720935	0.86327	1.06743	0.852832	0.963267	1.12305	0.657565	0.747043	1.34998	0.952756	1.27212
	357	0.785771	1.03703	0.732	0.701518	1.05208	0.553393	0.572815	1.20192	0.942547	0.903356	1.06887	1.10041	0.767222	0.924409	0.767873	1.36735	0.917448	0.774383	0.798774	0.970475	1.19203	0.799265	0.712966	0.616021	0.896506	0.838457	1.00549	0.79138	0.955799	0.745158	0.750238	0.876731	0.92365	0.795712	0.909023	0.792117	0.913823	0.7253	0.857897	1.07247	0.849335	0.991141	1.16844	0.683214	0.765772	1.29646	0.947098	1.33047
	358	0.789785	1.00979	0.730085	0.693387	1.02307	0.508494	0.587111	1.1465	0.854053	0.915165	1.08471	1.04381	0.75613	0.821543	0.707289	1.41014	0.894109	0.789304	0.785562	0.985757	1.15532	0.825267	0.689714	0.565572	0.855699	0.775946	1.00858	0.786969	0.969828	0.770017	0.733672	0.888189	0.933106	0.76427	0.900294	0.774652	0.903765	0.720935	0.86327	1.06743	0.852832	0.963267	1.12305	0.657565	0.747043	1.34998	0.952756	1.27212
	359	0.779955	0.995989	0.711278	0.704608	1.03069	0.553609	0.60075	1.1712	0.902783	0.925213	1.13294	1.08109	0.743868	0.85128	0.70888	1.36748	0.920651	0.815713	0.822802	0.956366	1.18884	0.812597	0.692547	0.643175	0.887873	0.795812	1.01953	0.752078	0.95261	0.715845	0.782605	0.827075	0.907877	0.750071	0.93802	0.815247	0.897115	0.731936	0.875176	1.04824	0.848763	0.948834	1.12523	0.650074	0.752936	1.44903	0.944943	1.29007
	360	0.787011	1.00563	0.719968	0.679161	1.02342	0.596003	0.631406	1.28115	0.882851	0.910466	1.12136	1.09042	0.737456	0.85353	0.786878	1.3633	0.889631	0.777624	0.847826	0.960571	1.17622	0.834051	0.696449	0.548293	0.878159	0.80297	0.989143	0.795221	0.97159	0.765925	0.722142	0.852865	0.979343	0.803858	0.936273	0.822758	0.907485	0.72666	0.875992	1.06815	0.842686	0.970627	1.09313	0.626482	0.770888	1.16443	0.955565	1.34941
	361	0.793805	1.01948	0.736191	0.661306	1.03326	0.563247	0.595873	1.1969	0.864829	0.902504	1.07737	1.11216	0.745092	0.923016	0.74298	1.41342	0.883353	0.783294	0.850917	0.991329	1.13284	0.8317	0.708175	0.615866	0.848293	0.813001	1.02281	0.758091	0.984565	0.734764	0.694847	0.801285	0.930687	0.713162	0.899535	0.797338	0.91412	0.721761	0.878801	1.03342	0.882702	0.96047	1.09524	0.645027	0.766015	1.26619	0.940389	1.29008
	362	0.776467	1.00824	0.735277	0.725859	1.0535	0.54622	0.602444	1.20685	0.864951	0.908663	1.10357	1.09512	0.694123	0.834049	0.73283	1.38822	0.913667	0.770575	0.87339	0.964571	1.17541	0.807358	0.688551	0.622482	0.897196	0.853983	1.00218	0.818403	0.942022	0.73601	0.694014	0.836428	0.96138	0.712127	0.926763	0.858684	0.910971	0.729138	0.873355	1.07528	0.843912	0.972371	1.07151	0.739806	0.775379	1.1798	0.945907	1.30997
	363	0.779765	1.00933	0.71536	0.714513	0.999909	0.579354	0.592942	1.12352	0.897816	0.91517	1.1295	1.08705	0.776522	0.857666	0.744905	1.38286	0.959517	0.78059	0.807866	0.960333	1.14852	0.805735	0.693415	0.678614	0.862087	0.797305	1.00644	0.742993	0.941977	0.745405	0.696784	0.858321	0.954057	0.828483	0.918571	0.803086	0.911348	0.732503	0.872574	1.09418	0.938837	0.944396	1.10488	0.67978	0.782876	1.27456	0.942429	1.37502
	364	0.801602	1.00337	0.737916	0.688121	1.044	0.544371	0.573595	1.13919	0.882542	0.912103	1.0744	1.15558	0.70038	0.887207	0.773957	1.35977	0.89125	0.758173	0.828495	0.957778	1.1931	0.80899	0.694661	0.671509	0.901349	0.867166	1.04629	0.802997	0.97926	0.806903	0.733664	0.876265	0.925425	0.816156	0.939551	0.816696	0.903221	0.766672	0.878644	1.0855	0.991869	0.934491	1.01233	0.653097	0.774191	1.21761	0.934965	1.32328
	365	0.797182	0.994835	0.734193	0.723016	1.04312	0.538448	0.603635	1.14624	0.876764	0.912472	1.08199	1.0968	0.708595	0.859981	0.713761	1.39199	0.929319	0.759862	0.821614	0.970902	1.13318	0.805061	0.680433	0.633519	0.878504	0.868351	1.04592	0.773523	0.92467	0.767202	0.729301	0.888925	0.958017	0.802376	0.904496	0.800562	0.898967	0.747185	0.896333	1.09553	1.03811	0.942131	1.0116	0.697403	0.77635	1.28349	0.967693	1.35172
	366	0.785042	1.0059	0.711115	0.673235	1.05858	0.575583	0.646273	1.12629	0.861108	0.912448	1.10251	1.10491	0.729647	0.858517	0.748773	1.42098	0.908862	0.800117	0.832574	0.96891	1.18261	0.839352	0.697997	0.729832	0.869593	0.882522	1.03562	0.83914	0.924023	0.732618	0.701493	0.902034	0.958527	0.849444	0.908411	0.785435	0.872659	0.732726	0.887066	1.1103	1.046	0.962309	1.01179	0.729701	0.797324	1.24781	0.957017	1.31738
	367	0.788625	1.01526	0.743912	0.704905	1.02943	0.560674	0.598922	1.1696	0.861164	0.911836	1.02287	1.15862	0.739321	0.863138	0.776245	1.4038	0.891854	0.75349	0.824287	0.98045	1.16317	0.790961	0.713478	0.728124	0.891736	0.877368	1.00669	0.828598	0.938188	0.743866	0.700641	0.894932	0.947563	0.863478	0.914667	0.816476	0.888737	0.738865	0.892838	1.11094	1.08237	0.978281	1.06088	0.771874	0.777057	1.29739	0.940749	1.35268
	368	0.786213	1.00345	0.719922	0.68924	1.044	0.55607	0.623983	1.16529	0.865478	0.924971	1.04562	1.07389	0.680693	0.874166	0.730961	1.39623	0.888142	0.762746	0.852461	0.976851	1.17566	0.833376	0.730867	0.735621	0.894097	0.844482	1.02984	0.824724	0.922613	0.721299	0.722529	0.921992	0.932478	0.851422	0.9062	0.793854	0.873571	0.747626	0.872985	1.07133	1.08925	0.964532	0.980182	0.757027	0.745239	1.3025	0.972355	1.32566
	369	0.777419	1.02439	0.721156	0.672635	1.07614	0.533874	0.61842	1.21304	0.865891	0.92207	1.18941	1.10926	0.778128	0.857689	0.758643	1.47005	0.89714	0.783165	0.819522	0.964261	1.19535	0.833201	0.720114	0.746863	0.881048	0.885349	1.01203	0.802641	0.901174	0.73484	0.71635	0.881745	0.937981	0.802862	0.98308	0.787635	0.893378	0.749917	0.899254	1.11095	1.0829	0.974585	0.992958	0.764034	0.796223	1.21748	0.968909	1.35193
	370	0.783046	1.03218	0.684381	0.67398	1.03041	0.549201	0.62506	1.18555	0.892326	0.917224	1.31082	1.1473	0.732169	0.858797	0.79507	1.41151	0.930863	0.758308	0.822227	0.970421	1.14625	0.778298	0.7245	0.740176	0.901686	0.840529	1.02785	0.75844	0.914416	0.741093	0.741437	0.944292	0.985692	0.822465	0.966453	0.827487	0.879367	0.741665	0.890806	1.10525	1.11397	0.966202	1.01496	0.813615	0.783882	1.3127	0.98257	1.37231
	371	0.778622	1.01185	0.72879	0.711317	1.0252	0.529305	0.632565	1.11882	0.854258	0.932592	1.14705	1.09562	0.780841	0.829065	0.757602	1.41271	0.950569	0.770012	0.821745	0.985748	1.15697	0.831552	0.739684	0.732474	0.895665	0.866203	1.02536	0.822488	0.90911	0.711662	0.710125	0.856669	0.968262	0.846259	0.950339	0.814292	0.879535	0.750589	0.886769	1.12148	1.08031	0.961581	1.03886	0.811393	0.797364	1.24833	0.977136	1.35736
	372	0.781859	1.02288	0.742641	0.721232	1.05464	0.550352	0.663491	1.13592	0.895589	0.908134	1.14585	1.13696	0.730995	0.868508	0.728385	1.3545	0.85193	0.763656	0.827465	0.973033	1.24921	0.835052	0.754248	0.783955	0.909413	0.868578	1.0155	0.844072	0.887588	0.749481	0.688233	0.934438	0.899523	0.771974	0.900255	0.785939	0.876859	0.742335	0.892527	1.10311	1.07799	0.945703	1.04096	0.830543	0.783562	1.36954	0.970953	1.36618
	373	0.770709	1.00778	0.743086	0.711081	1.05053	0.54822	0.620158	1.17633	0.890544	0.905078	1.19297	1.12935	0.73686	0.855678	0.751216	1.43157	0.905	0.767729	0.830901	0.984401	1.12682	0.813129	0.764444	0.770729	0.918856	0.839019	1.0557	0.895735	1.01969	0.71134	0.659723	0.827369	0.925224	0.727722	0.952285	0.82309	0.878573	0.746566	0.880662	1.10513	1.15379	0.977549	0.97575	0.77892	0.787342	1.36651	0.956279	1.3474
	374	0.790487	0.994406	0.740231	0.714456	1.04558	0.543284	0.660111	1.14558	0.831778	0.922778	1.31874	1.15123	0.709981	0.878737	0.780992	1.44874	0.923933	0.734879	0.795649	0.978447	1.1908	0.816867	0.765873	0.783954	0.906924	0.862568	1.04585	0.826351	0.992929	0.688518	0.697051	0.82056	0.931561	0.691921	1.00269	0.787025	0.870045	0.751485	0.909946	1.11395	1.1042	0.952248	1.05679	0.841414	0.79336	1.30486	0.967822	1.36095
	375	0.786059	1.00923	0.728482	0.72301	1.09484	0.529251	0.669793	1.15536	0.879885	0.923294	1.16376	1.14926	0.798218	0.840016	0.74315	1.47175	0.903864	0.749689	0.855526	0.975671	1.11529	0.845452	0.753362	0.743682	0.91582	0.877242	1.0145	0.821854	1.01585	0.717627	0.693319	0.810569	0.962573	0.649532	0.893428	0.784161	0.867381	0.724967	0.902319	1.03727	1.12462	0.945967	0.99221	0.828745	0.773901	1.32674	0.958517	1.42699
	376	0.780869	0.989711	0.739972	0.756842	1.08908	0.541878	0.601117	1.1403	0.869967	0.900623	1.10636	1.11443	0.724259	0.820628	0.70314	1.48317	0.911303	0.772242	0.790213	1.01534	1.16206	0.833686	0.763032	0.792473	0.900197	0.825584	1.0241	0.850999	0.995559	0.702216	0.682234	0.852549	0.900003	0.757743	0.911601	0.780207	0.86007	0.745835	0.886893	1.07275	1.10853	0.972374	0.989211	0.82681	0.760576	1.19525	0.953191	1.43143
	377	0.767271	1.01041	0.758384	0.744886	1.03319	0.522648	0.606837	1.23359	0.879748	0.912083	1.18212	1.10687	0.685776	0.846861	0.763864	1.47724	0.913436	0.750261	0.816542	1.00043	1.16199	0.804182	0.782277	0.805189	0.887802	0.8098	1.01281	0.821445	1.0212	0.704269	0.666291	0.892609	0.974124	0.720976	0.87578	0.780117	0.880726	0.745098	0.888271	1.0996	1.09133	0.938696	1.06712	0.848293	0.765488	1.21386	0.966058	1.36157
	378	0.772459	1.01753	0.731003	0.745897	1.04403	0.530098	0.617761	1.22963	0.885175	0.924584	1.14659	1.1644	0.702721	0.868998	0.760288	1.52715	0.897942	0.74387	0.821783	0.977657	1.17484	0.84017	0.769594	0.757455	0.885011	0.858171	1.01955	0.842112	1.01214	0.722199	0.682699	0.886674	0.932482	0.738405	0.952923	0.811883	0.862337	0.746207	0.887689	1.1226	1.11929	0.978608	1.06789	0.820216	0.772218	1.32536	0.942308	1.33745
	379	0.781287	1.0075	0.709855	0.7645	1.07653	0.504641	0.676835	1.21732	0.840884	0.910995	1.20673	1.12275	0.758013	0.921689	0.693776	1.4902	0.905578	0.78005	0.860696	0.988051	1.15455	0.831995	0.756381	0.828458	0.868649	0.79461	1.00373	0.825987	0.984448	0.71198	0.665186	0.852034	0.922796	0.742204	1.03409	0.805162	0.858495	0.7286	0.882543	1.0712	1.11296	0.96199	1.11433	0.895404	0.774517	1.35835	0.967195	1.39015
	380	0.791485	1.02446	0.753002	0.731195	1.06234	0.517583	0.638757	1.28414	0.84664	0.92421	1.176	1.16349	0.721988	0.877451	0.756195	1.45172	0.911665	0.783901	0.782766	0.978644	1.23888	0.821223	0.775418	0.891812	0.91322	0.763268	0.973134	0.862896	1.00109	0.684578	0.695283	0.901383	0.931014	0.759932	0.983956	0.795829	0.852217	0.72636	0.887191	1.01569	1.09282	0.948454	1.11181	0.936701	0.774378	1.31333	1.01915	1.39134
	381	0.79251	1.02059	0.746336	0.735165	1.05495	0.535547	0.656099	1.23133	0.86066	0.900282	1.12932	1.17198	0.68018	0.887941	0.685433	1.5085	0.904393	0.751166	0.773724	0.985922	1.13493	0.848771	0.762901	0.716209	0.894285	0.808535	0.987712	0.845957	0.976747	0.722197	0.752521	0.913435	0.927765	0.732494	0.968121	0.795808	0.847159	0.744837	0.888637	1.01816	1.10722	0.952386	1.05274	0.84691	0.780703	1.35324	0.975621	1.37769
	382	0.860893	1.01107	0.745191	0.805607	1.07992	0.556952	0.685511	1.25626	0.857841	0.884283	1.12424	1.16564	0.698019	0.881776	0.751826	1.51428	0.918005	0.752557	0.844017	1.00605	1.15834	0.814218	0.787315	0.77074	0.897932	0.7957	1.01332	0.827967	1.00971	0.742611	0.693273	0.83969	0.934438	0.752554	0.931738	0.803139	0.872226	0.750343	0.903133	1.0558	1.08602	0.955773	1.08176	0.830485	0.789551	1.33427	0.975215	1.30845
	383	0.856457	1.04077	0.748181	0.751299	1.09753	0.505906	0.602059	1.22462	0.885979	0.910741	1.12973	1.22084	0.745807	0.812288	0.745906	1.38981	0.901476	0.735505	0.843534	0.994654	1.17774	0.850318	0.781358	0.770644	0.922483	0.742256	1.00757	0.853903	0.992922	0.768254	0.683562	0.83546	0.949038	0.753354	1.01258	0.782019	0.868914	0.73904	0.900555	1.04625	1.10213	0.953183	0.97071	0.825264	0.776668	1.25653	0.973017	1.31937
	384	0.857251	1.04719	0.741155	0.772115	1.06507	0.548152	0.622885	1.28358	0.892737	0.91187	1.17738	1.13986	0.74945	0.799277	0.675564	1.46261	0.913606	0.73796	0.867943	1.00015	1.15478	0.81875	0.756125	0.811667	0.895128	0.783935	0.99924	0.789153	0.989964	0.689947	0.673622	0.929298	0.948839	0.748295	0.96725	0.814593	0.868378	0.766982	0.887518	1.04573	1.09889	0.95906	0.957483	0.86324	0.743079	1.21226	0.964021	1.34502
	385	0.854101	1.03714	0.733673	0.732429	1.04665	0.525753	0.645485	1.29718	0.872045	0.918333	1.18176	1.14702	0.755394	0.902526	0.694536	1.48833	0.886489	0.743094	0.843502	0.997482	1.24483	0.821304	0.755155	0.731179	0.846764	0.805136	0.970316	0.896548	0.986445	0.701663	0.695084	0.905897	0.949278	0.744395	0.985245	0.815035	0.877879	0.75677	0.890361	1.00934	1.05686	0.978941	1.01882	0.882005	0.751174	1.35715	0.988042	1.33429
	386	0.846035	1.01692	0.726599	0.804893	1.18428	0.495987	0.60468	1.25037	0.902707	0.913618	1.11975	1.20873	0.704343	0.932227	0.68329	1.45818	0.921109	0.835117	0.775124	0.974757	1.13143	0.869912	0.791169	0.775977	0.88232	0.781731	0.964623	0.855494	0.982026	0.657657	0.625937	0.932129	0.938217	0.736207	1.02895	0.793336	0.859952	0.754877	0.886582	1.04968	1.13962	0.967391	1.07677	0.874355	0.751921	1.25282	0.996799	1.29413
	387	0.857911	1.03934	0.744529	0.719794	0.943983	0.556878	0.575475	1.18978	0.85392	0.868059	1.16261	1.14515	0.799706	0.895292	0.742719	1.46006	0.911864	0.792199	0.75372	0.994882	1.17223	0.842056	0.783303	0.75776	0.876867	0.7205	1.00874	0.816959	0.992028	0.668883	0.704893	0.81709	0.938239	0.76767	0.950372	0.750415	0.873961	0.759232	0.891062	1.0182	1.10244	0.957907	1.08051	0.912236	0.730096	1.4888	0.987893	1.35197
	388	0.862743	1.06204	0.740876	0.764881	0.960237	0.545838	0.640732	1.22226	0.895849	0.909438	1.1841	1.14465	0.757236	0.915864	0.687983	1.44476	0.941111	0.743565	0.814175	0.999658	1.27045	0.849168	0.766128	0.788339	0.873436	0.758916	1.029	0.801565	1.00249	0.643332	0.70543	0.876067	0.950012	0.692675	1.01496	0.784725	0.873639	0.738354	0.899645	1.03173	1.15892	0.961738	1.00971	0.924545	0.742192	1.42152	0.993147	1.3729
	389	0.840313	1.04687	0.753853	0.773051	0.916909	0.53464	0.593116	1.16026	0.887575	0.878173	1.21607	1.21012	0.791336	0.907367	0.67492	1.44404	0.90262	0.759426	0.799681	1.00285	1.15624	0.841307	0.777264	0.830477	0.844622	0.747681	0.964789	0.8377	0.993503	0.73378	0.711706	0.894671	0.96828	0.757908	0.949847	0.756785	0.888467	0.773756	0.910625	1.08055	1.11945	0.958635	0.997347	0.905395	0.730499	1.36211	0.990095	1.28996
	390	0.847412	1.04555	0.733912	0.775695	0.943918	0.54059	0.640634	1.20035	0.895151	0.891636	1.22654	1.16768	0.695349	0.852277	0.794912	1.3966	0.917381	0.765545	0.819987	0.982427	1.18175	0.853829	0.770014	0.748814	0.907897	0.743676	0.976349	0.851379	1.00072	0.695874	0.709158	0.894157	0.957727	0.779203	1.0217	0.805662	0.879559	0.748284	0.913622	1.04731	1.09675	0.96042	1.04523	0.959281	0.735578	1.36859	0.991128	1.39013
	391	0.854911	1.02179	0.743449	0.721538	0.94453	0.544222	0.625045	1.20206	0.891527	0.897697	1.26221	1.16714	0.69915	0.888398	0.727773	1.35724	0.910082	0.745831	0.806056	0.97839	1.2157	0.879871	0.725372	0.747514	0.892535	0.720847	0.927472	0.863102	1.04567	0.746374	0.684972	0.882094	0.943752	0.7249	1.07107	0.800185	0.898573	0.793917	0.890555	1.05965	1.10314	0.947973	1.05444	0.885321	0.74242	1.49442	0.995331	1.419
	392	0.844338	1.03781	0.759379	0.784744	0.985619	0.542507	0.596796	1.20505	0.877682	0.914666	1.16193	1.20728	0.744735	0.861233	0.7077	1.40815	0.887131	0.724748	0.802651	0.985906	1.14587	0.870621	0.767166	0.808645	0.892203	0.732338	0.978968	0.829082	1.03685	0.732125	0.716365	0.866407	0.965762	0.750661	1.06186	0.794222	0.882718	0.787473	0.924398	1.08613	1.12125	0.951312	1.05321	0.846061	0.730801	1.37219	0.980689	1.41984
	393	0.86291	1.00752	0.773156	0.814504	0.967507	0.534328	0.599271	1.14124	0.872106	0.916718	1.13238	1.12525	0.764277	0.873816	0.749877	1.36448	0.938327	0.749564	0.826066	0.981239	1.17404	0.879757	0.758534	0.927577	0.863333	0.768752	0.94065	0.843048	1.06168	0.71483	0.695924	0.843941	0.934217	0.777237	1.02238	0.81298	0.891531	0.777261	0.910963	1.06675	1.08688	0.962157	1.00205	0.847793	0.718098	1.32952	0.976381	1.36374
	0
	393
		0.5315
																																					0.5565
		0.5
																																					0.5
[truncated: 48 more columns]

## Sheet: 6. Figure 5A
Figure 5A
MeCP2 missense mutations were collected from the ClinVar database and grouped by pathogenicity classification.
Sequence conservation scores were caclulated from Consurf. AlphaMissense variant scores were calculated by summing each mutation pathogenicity score from AlphaMissense. Positive and negative charge scores were taken from FELLS.
	Pathogenic				Likely pathogenic					Position	Sequence Conservation Score	AlphaMissense Variant score	Positive Charge Score	Negative Charge Score
	Protein	Position	Residue	Mutation	Protein	Position	Residue	Mutation		1	5	-7.19195	0	0
	MeCP2	1	M	L	MeCP2	282	E	G		2	8	-3.35345	0	0
	MeCP2	1	M	L	MeCP2	305	K	N		3	7	-4.4347	0	0
	MeCP2	97	D	Y	MeCP2	104	W	C		4	3	-4.40575	0	0
	MeCP2	101	P	L	MeCP2	121	D	H		5	2	-1.9565	0	0
	MeCP2	101	P	H	MeCP2	133	R	S		6	6	-3.5566	0.143	0
	MeCP2	106	R	G	MeCP2	255	R	G		7	2	-4.511	0.143	-0.143
	MeCP2	108	L	P	MeCP2	101	P	T		8	1	-4.45275	0.143	-0.286
	MeCP2	108	L	H	MeCP2	111	R	K		9	1	-3.19115	0.286	-0.286
	MeCP2	117	A	G	MeCP2	118	G	A		10	8	-5.13435	0.286	-0.286
	MeCP2	121	D	V	MeCP2	129	G	E		11	7	-5.3039	0.286	-0.429
	MeCP2	121	D	G	MeCP2	135	K	T		12	6	-3.5477	0.286	-0.571
	MeCP2	126	N	I	MeCP2	137	E	K		13	4	-3.79805	0.143	-0.571
	MeCP2	129	G	V	MeCP2	151	D	V		14	7	-4.7151	0.143	-0.571
	MeCP2	133	R	G	MeCP2	163	G	W		15	6	-4.21105	0.143	-0.429
	MeCP2	134	S	P	MeCP2	303	I	V		16	4	-3.3921	0	-0.429
	MeCP2	151	D	G	MeCP2	307	K	E		17	3	-4.4611	0	-0.429
	MeCP2	151	D	Y	MeCP2	308	T	I		18	5	-4.466	0	-0.286
	MeCP2	152	P	L	MeCP2	60	G	D		19	2	-4.02175	0.143	-0.143
	MeCP2	152	P	A	MeCP2	111	R	T		20	2	-4.01325	0.143	-0.286
	MeCP2	155	F	C	MeCP2	124	L	V		21	4	-4.40535	0.286	-0.143
	MeCP2	155	F	S	MeCP2	128	Q	K		22	2	-5.4585	0.286	-0.143
	MeCP2	155	F	I	MeCP2	135	K	N		23	4	-7.11545	0.286	-0.143
	MeCP2	156	D	E	MeCP2	137	E	Q		24	6	-6.9411	0.429	-0.143
	MeCP2	156	D	A	MeCP2	152	P	T		25	3	-5.0794	0.429	-0.143
	MeCP2	156	D	Y	MeCP2	157	F	C		26	1	-4.2627	0.429	-0.143
	MeCP2	157	F	I	MeCP2	158	T	R		27	8	-8.4337	0.571	0
	MeCP2	161	G	V	MeCP2	158	T	K		28	1	-0.45085	0.429	0
	MeCP2	161	G	E	MeCP2	167	R	P		29	8	-6.9969	0.571	0
	MeCP2	161	G	W	MeCP2	307	K	N		30	9	-8.76515	0.714	0
	MeCP2	190	R	H	MeCP2	309	R	Q		31	1	-3.81565	0.571	-0.143
	MeCP2	217	P	L						32	7	-8.2638	0.714	-0.143
	MeCP2	225	P	L						33	3	-7.65405	0.714	-0.143
	MeCP2	302	P	T						34	4	-4.18305	0.571	-0.286
	MeCP2	303	I	M						35	5	-6.06885	0.571	-0.429
	MeCP2	304	K	E						36	3	-6.2748	0.571	-0.429
	MeCP2	305	K	T						37	4	-6.07515	0.429	-0.571
	MeCP2	305	K	E						38	2	-4.91445	0.429	-0.429
	MeCP2	346	S	R						39	1	-6.89145	0.429	-0.429
	MeCP2	65	S	L						40	1	-6.05435	0.429	-0.429
	MeCP2	100	L	V						41	1	-4.1967	0.429	-0.429
	MeCP2	101	P	R						42	1	-5.2035	0.429	-0.286
	MeCP2	101	P	S						43	5	-2.30155	0.286	-0.286
	MeCP2	122	V	M						44	1	-5.1399	0.286	-0.143
	MeCP2	124	L	F						45	1	-4.607	0.286	-0.143
	MeCP2	124	L	F						46	1	-3.80095	0.143	-0.143
	MeCP2	127	P	L						47	1	-3.95905	0	-0.143
	MeCP2	133	R	L						48	5	-4.9164	0.143	0
	MeCP2	133	R	H						49	1	-4.99775	0.286	0
	MeCP2	133	R	C						50	1	-4.5706	0.286	0
	MeCP2	134	S	F						51	1	-2.77035	0.286	0
	MeCP2	135	K	E						52	1	-3.0353	0.286	-0.143
	MeCP2	138	L	F						53	2	-4.8115	0.286	-0.143
	MeCP2	141	Y	C						54	1	-5.2239	0.286	-0.143
	MeCP2	152	P	R						55	3	-5.10625	0.143	-0.286
	MeCP2	156	D	E						56	5	-5.04155	0	-0.286
	MeCP2	156	D	G						57	5	-5.14475	0	-0.286
	MeCP2	157	F	L						58	8	-5.5675	0.143	-0.286
	MeCP2	158	T	A						59	6	-4.91465	0.143	-0.143
	MeCP2	162	R	G						60	6	-4.75415	0.143	-0.286
	MeCP2	167	R	W						61	6	-4.62565	0.143	-0.286
	MeCP2	225	P	R						62	7	-5.3857	0.143	-0.143
	MeCP2	302	P	L						63	6	-5.74105	0.143	-0.286
	MeCP2	302	P	H						64	4	-4.1029	0.143	-0.286
	MeCP2	302	P	A						65	3	-5.19075	0	-0.286
	MeCP2	304	K	N						66	4	-5.686	0	-0.286
	MeCP2	306	R	C						67	1	-5.42675	0	-0.143
	MeCP2	309	R	W						68	3	-5.4337	0	-0.143
	MeCP2	322	P	L						69	1	-5.1401	0	-0.143
	MeCP2	1	M	V						70	2	-5.67405	0	0
	MeCP2	106	R	L						71	4	-5.7227	0	0
	MeCP2	106	R	W						72	1	-5.4029	0	0
	MeCP2	128	Q	P						73	5	-6.1203	0	-0.143
	MeCP2	131	A	D						74	1	-3.95275	0	-0.143
	MeCP2	133	R	P						75	3	-5.90415	0	-0.143
	MeCP2	134	S	C						76	6	-6.1304	0	-0.143
	MeCP2	140	A	V						77	7	-6.56995	0	-0.143
	MeCP2	157	F	L						78	7	-6.5398	0	-0.143
	MeCP2	158	T	M						79	5	-6.60315	0.143	-0.143
	MeCP2	225	P	T						80	8	-9.2599	0.143	0
	MeCP2	302	P	R						81	7	-11.5782	0.286	0
	MeCP2	302	P	S						82	8	-13.7348	0.429	0
	MeCP2	305	K	R						83	9	-12.8534	0.429	0
	MeCP2	306	R	L						84	9	-14.0406	0.429	0
	MeCP2	306	R	H						85	8	-15.028	0.429	0
	MeCP2	322	P	A						86	9	-13.2203	0.429	0
	MeCP2	322	P	S						87	6	-13.1717	0.429	-0.143
	MeCP2	111	R	G						88	9	-14.4358	0.429	-0.143
	MeCP2	118	G	E						89	9	-13.5444	0.286	-0.143
	MeCP2	7	G	E						90	9	-15.7237	0.286	-0.143
	MeCP2	109	K	E						91	9	-15.2814	0.286	-0.143
	MeCP2	120	Y	C						92	9	-15.1184	0.286	-0.143
	MeCP2	266	K	E						93	9	-12.6733	0.143	-0.286
	MeCP2	304	K	Q						94	8	-9.69275	0.143	-0.286
	MeCP2	1	M	I						95	9	-9.25795	0	-0.286
										96	6	-13.24	0	-0.286
										97	9	-16.1974	0	-0.286
										98	9	-13.8554	0	-0.286
										99	9	-8.63225	0	-0.429
										100	9	-13.9662	0	-0.286
										101	9	-14.8082	0	-0.143
										102	7	-8.1298	0	-0.143
										103	9	-14.7852	0.143	-0.143
										104	9	-15.7492	0.286	-0.143
										105	9	-13.0836	0.286	-0.143
										106	9	-14.4682	0.429	0
										107	8	-14.8721	0.429	0
										108	9	-14.4712	0.571	0
										109	9	-15.3784	0.714	0
										110	9	-14.1075	0.571	0
										111	9	-14.1158	0.429	0
										112	9	-13.9978	0.571	0
										113	9	-14.5447	0.429	0
										114	9	-16.2251	0.429	0
										115	9	-12.2462	0.286	0
										116	9	-13.689	0.286	0
										117	9	-13.6961	0.286	0
										118	9	-15.2129	0.286	-0.143
										119	9	-15.176	0.143	-0.143
										120	8	-8.52935	0.143	-0.143
										121	9	-15.4087	0.143	-0.143
										122	9	-14.5884	0.143	-0.143
										123	9	-15.6756	0	-0.143
										124	9	-14.5946	0	-0.143
										125	9	-13.0383	0	0
										126	9	-13.897	0	0
										127	9	-10.4635	0.143	0
										128	8	-10.5542	0.143	0
										129	9	-13.3938	0.143	0
										130	9	-13.9235	0.286	0
										131	9	-13.747	0.286	0
										132	9	-13.8301	0.429	0
										133	9	-13.4177	0.429	0
										134	9	-17.2213	0.286	-0.143
										135	9	-15.6515	0.286	-0.143
										136	9	-12.1489	0.286	-0.143
										137	9	-17.0239	0.143	-0.143
										138	9	-16.4376	0.143	-0.143
										139	8	-12.3968	0	-0.143
										140	8	-12.5373	0	-0.286
										141	7	-14.8806	0.143	-0.143
										142	9	-14.0944	0.143	-0.143
										143	7	-12.3188	0.143	-0.143
										144	9	-14.9168	0.143	-0.286
										145	8	-10.0861	0.143	-0.286
										146	9	-13.9533	0.143	-0.286
										147	9	-13.405	0.143	-0.143
										148	9	-12.6739	0	-0.286
										149	7	-9.06965	0	-0.286
										150	9	-8.184	0	-0.286
										151	9	-13.2318	0	-0.286
										152	9	-12.8429	0	-0.286
										153	9	-14.0594	0	-0.429
										154	9	-14.7529	0	-0.429
										155	9	-19.2535	0	-0.286
										156	9	-16.4645	0	-0.286
										157	9	-18.6	0	-0.286
										158	9	-13.3407	0	-0.143
										159	9	-15.5028	0.143	-0.143
										160	9	-13.3507	0.143	0
										161	9	-14.8035	0.143	0
										162	9	-14.7158	0.143	0
										163	9	-14.019	0.143	0
										164	9	-13.1954	0.286	0
										165	9	-17.2077	0.429	0
										166	9	-14.5615	0.286	-0.143
										167	9	-13.5317	0.286	-0.143
										168	9	-14.8459	0.429	-0.143
										169	9	-14.1189	0.429	-0.143
										170	8	-9.75895	0.429	-0.143
										171	6	-14.1812	0.429	-0.143
										172	7	-13.604	0.429	-0.143
										173	7	-12.4495	0.429	0
										174	9	-14.4665	0.571	0
										175	9	-12.5658	0.429	0
										176	5	-11.606	0.429	0
										177	8	-11.8414	0.571	0
										178	6	-7.7606	0.429	0
										179	4	-11.9959	0.286	0
										180	9	-7.2014	0.286	0
										181	4	-5.67175	0.143	0
										182	1	-8.49165	0.143	0
										183	7	-8.9768	0.286	0
										184	8	-9.44585	0.143	0
										185	8	-13.1316	0.286	0
										186	9	-14.9029	0.286	0
										187	8	-16.5298	0.429	0
										188	9	-14.5436	0.429	0
										189	9	-15.5453	0.571	0
										190	9	-15.6667	0.429	0
										191	9	-15.4378	0.429	0
										192	9	-14.0032	0.286	0
										193	9	-15.4051	0.286	0
										194	9	-13.6642	0.143	0
										195	7	-9.92955	0.286	0
										196	6	-8.75415	0.143	0
										197	1	-9.376	0.286	0
										198	7	-9.5287	0.286	0
										199	1	-6.5252	0.286	0
										200	3	-6.031	0.286	0
										201	1	-6.9035	0.286	0
										202	1	-6.99065	0.143	-0.143
										203	2	-7.1127	0.143	-0.143
										204	6	-7.7621	0	-0.143
										205	7	-12.0277	0	-0.143
										206	7	-8.59105	0	-0.143
										207	7	-10.884	0.143	-0.143
										208	6	-9.41665	0.286	-0.143
										209	5	-10.1736	0.286	0
										210	7	-14.2195	0.286	0
										211	9	-8.8501	0.286	-0.143
										212	8	-11.4764	0.429	-0.143
										213	4	-13.747	0.429	-0.143
										214	8	-12.9482	0.286	-0.143
										215	8	-15.0023	0.143	-0.143
										216	7	-11.4642	0.286	-0.143
										217	6	-13.668	0.286	-0.143
										218	8	-15.3158	0.286	0
										219	8	-16.1269	0.143	0
										220	9	-16.3382	0.286	0
										221	8	-13.4867	0.286	0
										222	9	-17.3067	0.286	0
										223	9	-16.4598	0.143	0
										224	9	-16.2567	0.143	0
										225	9	-15.4548	0.143	0
										226	6	-11.7243	0.143	0
										227	3	-6.228	0	0
										228	3	-6.858	0	0
										229	4	-5.54325	0	0
										230	1	-5.21995	0.143	0
										231	2	-5.67025	0.143	0
										232	1	-4.99795	0.143	-0.143
										233	1	-5.89025	0.143	-0.143
										234	1	-5.614	0.143	-0.143
										235	5	-4.64275	0.143	-0.143
										236	1	-6.053	0.143	-0.143
										237	1	-5.79155	0	-0.143
										238	1	-5.5974	0	-0.143
										239	3	-5.4108	0	0
										240	5	-5.364	0	0
										241	4	-5.4924	0	0
										242	5	-5.85995	0	0
										243	2	-6.98535	0	0
										244	3	-5.2256	0	0
										245	1	-6.08715	0	0
										246	3	-4.34365	0.143	0
										247	3	-8.21535	0.286	0
										248	5	-5.41235	0.286	0
										249	3	-9.9116	0.286	0
										250	7	-12.8285	0.429	0
										251	8	-15.8737	0.571	0
										252	9	-13.7171	0.714	0
										253	9	-13.8407	0.714	0
										254	9	-11.5613	0.571	0
										255	9	-14.3435	0.571	-0.143
										256	8	-13.8757	0.571	-0.143
										257	4	-8.8003	0.429	-0.286
										258	6	-10.6103	0.286	-0.286
										259	3	-7.4931	0.143	-0.286
										260	4	-10.0678	0	-0.286
										261	4	-6.55105	0	-0.286
										262	4	-6.9118	0	-0.143
										263	5	-6.3747	0.143	-0.143
										264	4	-6.6494	0.286	0
										265	9	-14.1566	0.429	0
										266	9	-16.2004	0.429	0
										267	9	-17.6978	0.571	0
										268	9	-15.2477	0.714	0
										269	9	-14.7351	0.714	0
										270	9	-16.1243	0.571	0
										271	9	-16.8497	0.429	0
										272	9	-14.8957	0.286	0
										273	4	-9.40745	0.286	0
										274	1	-10.9628	0.143	0
										275	1	-10.0239	0	0
										276	2	-6.69875	0	0
										277	3	-9.8238	0	0
										278	1	-9.5738	0	0
										279	1	-9.24075	0	-0.143
										280	2	-8.7903	0	-0.143
										281	3	-7.56855	0.143	-0.143
										282	6	-9.0369	0.286	-0.143
										283	7	-9.7536	0.429	-0.143
										284	8	-5.88285	0.429	-0.143
										285	8	-6.7595	0.429	-0.143
										286	8	-7.1592	0.571	0
										287	6	-7.04805	0.571	-0.143
										288	4	-5.3151	0.429	-0.143
										289	7	-6.03635	0.286	-0.143
										290	6	-7.2451	0.143	-0.143
										291	7	-5.36335	0.286	-0.143
										292	7	-4.36955	0.286	-0.143
										293	1	-4.25115	0.143	-0.143
										294	4	-3.00575	0.143	0
										295	7	-5.3418	0.143	-0.143
										296	6	-5.88305	0.143	-0.143
										297	5	-3.50975	0.143	-0.143
										298	7	-9.324	0	-0.143
										299	8	-6.4207	0	-0.143
										300	8	-6.98585	0	-0.143
										301	9	-8.845	0.143	-0.143
										302	9	-11.8603	0.286	0
										303	9	-12.859	0.429	0
										304	9	-12.2382	0.571	0
										305	9	-11.4403	0.571	0
										306	9	-9.9371	0.714	0
										307	9	-6.0051	0.714	-0.143
										308	9	-7.2622	0.571	-0.143
										309	9	-2.4273	0.429	-0.143
										310	9	-11.5494	0.286	-0.143
										311	5	-4.37835	0.143	-0.143
										312	5	-4.58315	0.143	-0.286
										313	6	-4.70215	0	-0.286
										314	4	-2.0908	0.143	-0.143
										315	6	-6.7409	0.143	-0.286
										316	1	-5.319	0.143	-0.286
										317	3	-5.4939	0.143	-0.286
										318	3	-5.96595	0.286	-0.286
										319	1	-5.61475	0.286	-0.143
										320	1	-5.2007	0.286	-0.143
										321	1	-6.6115	0.143	-0.143
										322	3	-6.6156	0.143	0
										323	1	-4.35565	0.143	0
										324	1	-4.36045	0.143	0
										325	1	-4.38225	0	0
										326	2	-5.3389	0	0
										327	1	-4.31375	0	-0.143
										328	1	-4.08765	0.143	-0.143
										329	3	-4.19385	0.143	-0.143
										330	3	-4.66545	0.143	-0.143
										331	4	-5.00755	0.286	-0.143
										332	3	-4.64225	0.286	-0.143
										333	1	-4.76295	0.286	-0.143
										334	4	-4.6638	0.429	0
										335	3	-3.9908	0.286	0
										336	6	-3.4392	0.286	0
										337	3	-5.04065	0.429	0
										338	1	-3.654	0.286	0
										339	2	-0.4613	0.286	0
										340	6	-4.68005	0.286	0
										341	6	-5.4935	0.286	0
										342	3	-4.75325	0.429	0
										343	1	-5.41535	0.429	0
										344	4	-4.49135	0.429	0
										345	7	-4.92385	0.429	-0.143
										346	5	-5.0131	0.429	-0.143
										347	4	-4.8977	0.429	-0.143
										348	6	-4.9955	0.286	-0.143
										349	2	-5.2422	0.286	-0.143
										350	5	-5.8432	0.286	-0.143
										351	7	-4.92945	0.286	-0.143
										352	5	-4.594	0.286	0
										353	4	-4.21445	0.286	0
										354	2	-4.03765	0.286	0
										355	1	-5.29935	0.286	0
										356	1	-5.69095	0.143	0
										357	2	-5.4352	0.143	0
										358	3	-4.28885	0	0
										359	4	-5.6636	0	0
										360	5	-5.83065	0.143	0
										361	6	-4.5583	0.286	0
										362	2	-4.45735	0.286	-0.143
										363	7	-4.79375	0.429	-0.143
										364	6	-5.38925	0.571	-0.143
										365	5	-3.7272	0.714	-0.143
										366	7	-7.2062	0.857	-0.143
										367	5	-8.95795	0.857	-0.143
										368	5	-8.88835	0.857	-0.143
										369	4	-9.14725	1	0
										370	3	-8.9538	0.857	0
										371	5	-8.5282	0.714	-0.143
										372	3	-6.57305	0.571	-0.143
										373	1	-4.41075	0.429	-0.143
										374	1	-3.84425	0.429	-0.143
										375	3	-4.97915	0.286	-0.143
										376	1	-5.0791	0.143	-0.143
										377	2	-4.47785	0.143	-0.143
										378	6	-4.9258	0.143	0
										379	4	-5.37985	0.143	0
										380	4	-3.7706	0.143	0
										381	1	-6.224	0	0
										382	5	-4.9703	0	0
										383	2	-5.61255	0	0
										384	1	-7.43755	0	0
										385	2	-6.9829	0	0
										386	1	-5.78015	0	0
										387	1	-7.7479	0	0
										388	1	-7.43665	0	0
										389	1	-6.8117	0	-0.143
										390	1	-6.31715	0	-0.143
										391	4	-6.17745	0	-0.286
										392	2	-3.9082	0	-0.286
										393	8	-5.8373	0	-0.286
										394	1	-4.09745	0	-0.429
										395	4	-4.3454	0	-0.571
										396	7	-4.5105	0	-0.429
										397	1	-3.9851	0	-0.429
										398	3	-3.2639	0	-0.286
										399	4	-4.58925	0	-0.286
										400	1	-3.6832	0	-0.286
										401	4	-4.8782	0	-0.286
										402	1	-4.66365	0	-0.143
										403	2	-5.0355	0	-0.143
										404	4	-4.14175	0	-0.286
										405	3	-5.43255	0	-0.286
										406	6	-4.75725	0	-0.286
										407	7	-4.58355	0	-0.286
										408	4	-5.39075	0	-0.143
										409	9	-6.0035	0	-0.143
										410	3	-4.7724	0	-0.143
										411	1	-5.18765	0.143	0
										412	2	-3.56785	0.143	-0.143
										413	1	-2.4506	0.143	-0.286
										414	1	-4.86025	0.286	-0.286
										415	3	-5.2268	0.286	-0.286
										416	3	-5.3471	0.286	-0.286
										417	1	-4.7748	0.429	-0.286
										418	1	-2.07685	0.286	-0.286
										419	1	-4.22885	0.286	-0.143
										420	2	-3.88995	0.286	0
										421	3	-4.1043	0.143	0
										422	3	-4.38325	0.143	-0.143
										423	1	-4.79225	0.143	-0.143
										424	1	-3.61405	0	-0.286
										425	5	-3.87805	0	-0.286
										426	3	-4.36395	0	-0.286
										427	4	-3.22355	0	-0.286
										428	5	-4.0091	0.143	-0.286
										429	1	-2.2856	0.143	-0.286
										430	2	-4.24875	0.143	-0.286
										431	1	-4.856	0.143	-0.143
										432	5	-4.6495	0.286	-0.143
										433	1	-4.78305	0.286	-0.143
										434	1	-4.5451	0.286	-0.143
										435	3	-4.08175	0.143	-0.143
										436	6	-4.0395	0.143	0
										437	3	-3.33835	0.143	0
										438	2	-5.37045	0.143	0
										439	1	-5.6051	0	0
										440	1	-4.7624	0	0
										441	6	-5.95095	0	0
										442	3	-5.51725	0	0
										443	7	-6.38735	0	0
										444	1	-6.1562	0	0
										445	1	-5.30465	0	-0.143
										446	1	-5.9064	0.143	-0.143
										447	2	-5.1266	0.143	-0.143
										448	1	-4.78865	0.286	-0.143
										449	4	-4.22625	0.429	-0.143
										450	2	-0.5726	0.571	-0.143
										451	7	-3.91375	0.571	-0.143
										452	4	-2.89035	0.571	-0.143
										453	8	-4.03305	0.429	-0.143
										454	3	-4.213	0.429	-0.286
										455	7	-4.7775	0.429	-0.286
										456	4	-4.4727	0.429	-0.286
										457	7	-5.1813	0.286	-0.429
										458	6	-4.1821	0.286	-0.429
										459	7	-4.6729	0.286	-0.286
										460	8	-4.17675	0.286	-0.286
										461	7	-2.2121	0.286	-0.143
										462	7	-3.5162	0.143	-0.143
										463	7	-4.3843	0	-0.143
										464	9	-4.59225	0	0
										465	8	-4.36925	0.143	0
										466	5	-1.35765	0.143	0
										467	7	-4.00975	0.143	0
										468	8	-3.3543	0.286	0
										469	8	-3.6685	0.286	-0.143
										470	6	-2.22845	0.286	-0.286
										471	8	-3.9637	0.286	-0.286
										472	8	-4.6266	0.143	-0.286
										473	8	-4.2593	0.143	-0.429
										474	7	-4.0594	0.143	-0.429
										475	8	-3.59	0.143	-0.429
										476	7	-3.33445	0.143	-0.286
										477	9	-4.04245	0.143	-0.143
										478	8	-3.8169	0.143	-0.143
										479	9	-3.67495	0.143	-0.143
										480	5	-4.0751	0.143	-0.143
										481	8	-3.81425	0.286	-0.143
										482	7	-3.7637	0.143	-0.143
										483	9	-3.94275	0.143	-0.143
										484	8	-3.74985	0.143	-0.143
										485	8	-3.59305	0.286	-0.143
										486	8	-4.39665	0.286	-0.286

## Sheet: 7. Figure 5B,D
Figure 5B,D
All bands were quantified in ImageLab using the 'Lanes and Bands' tool. 'Total band vol.' for each concentration point was normalised to a maximum signal ( 0 nM band) and minimum signal (at highest concentration point), then inverted.
Figure 5B
	[Protein] (nM)	205-257			258-309			272-309			162-309			205-309			control
	32000	1	1	1	1	1	1	0.505286	0.352244	0.433029							-0.0537214	0.00467108
	16000	0.999143	0.998789	0.997041	0.998725	0.999798	0.999783	0.381477	0.315316	0.35438	1			1	1	1	-0.0415577	0.0226708
	8000	0.993045	0.999197	0.986857	0.999085	0.999993	0.997064	0.137771	0.248526	0.272081	0.994815	1	1	0.999006	0.998493	0.988967	-0.0024929	-0.0358612
	4000	0.952482	0.988812	0.985772	0.999301	0.998818	0.983191	0.0380495	0.114783	0.145995	0.99457	1.00574	0.995729	0.999035	0.99868	0.977868	0.115206	-0.0180103
	2000	0.891055	0.958506	0.975979	0.996266	0.98277	0.915814	0.00945485	0.154527	-0.0467361	0.991783	1.00088	0.995133	0.998774	0.982452	0.975644	-0.022992	-0.0072139
	1000	0.841194	0.90061	0.953605	0.987912	0.966781	0.836856	0.0586062	0.069318	0.0577723	0.99555	1.00535	0.993774	0.983714	0.985894	0.949536	0.0546461	0.0785196
	500	0.683936	0.73224	0.81217	0.957022	0.862979	0.73257	0.00212301	-0.0329263	0.0456034	0.995637	0.996531	0.993367	0.954791	0.966373	0.814334	0.0396888	0.00695878
	250	0.426497	0.450539	0.654176	0.795041	0.650016	0.655868	0.00863894	0.0048491	0.100055	0.994827	0.995958	0.961918	0.89903	0.925131	0.783161	0.0315732	0.0869603
	125	0.0976046	0.185223	0.155097	0.335652	0.265409	0.484182	-0.0060802	-0.11345	0.0152128	0.976257	0.975983	0.921378	0.796795	0.800926	0.647116	-0.0099424	0.025558
	62.5	0.0270238	-0.0603165	0.041054	0.0278185	0.155485	0.136256	-0.0205598	0.0286619	-0.0045765	0.844442	0.949651	0.594025	0.255057	0.645437	0.288748	0.00376033	0.0665496
	31.25	0.00205831	0.0218984	0.00470469	-0.0147992	0.046541	0.0909191	0.0772813	-0.0305768	0.0177799	0.529158	0.679842	0.447474	-0.0053075	-0.0121779	0.0400606	0.101154	0.0786174
	15.625	-0.0294589	-0.0228777	0.00116138	-0.0329765	0.0453614	-0.015534	-0.0054346	-0.0190153	0.0399153	0.0373958	-0.0006277	0.0294526	0.0424001	0.00813199	-0.0124979	0.0171333	-0.000708
	7.8125										0.040694	0.16789	-0.0122403	-0.0019812	0.0455227	-0.0862144
	3.90625											0.0241517	0.00663483
	0	0.00469382	0.0176916	-0.0264422	-0.0032266	0.0298534	-0.0177083	0.00911184	0.0273931	-0.0234259	0.131355	-0.0026199	0.00142188	-0.0108035	0.00120742	0.124036	0.00850036	0.0147957
	0	-0.0046938	-0.0176916	0.0264422	0.00322665	-0.0298534	0.0177083	-0.0091118	-0.0273931	0.0234259	-0.131355	0.00261994	-0.0014219	0.0108035	-0.0012074	-0.124036	-0.0085004	-0.0147956
Figure 5D
	[205-257] (nM)	WT			K254N, K256N
	32000	0.997777	0.99812	0.997702	0.793925	0.82419	0.763162
	16000	0.994983	0.999015	0.993484	0.686255	0.809279	0.586754
	8000	0.992221	0.998677	0.979828	0.520134	0.676203	0.512741
	4000	0.97289	0.996688	0.952116	0.42542	0.551149	0.338735
	2000	0.950899	0.985873	0.888735	0.284305	0.442131	0.271056
	1000	0.832971	0.967149	0.824186	0.196403	0.259123	0.106139
	500	0.779129	0.869042	0.710264	0.0965673	0.125085	0.00018797
	250	0.533361	0.633833	0.577659	0.0107263	0.0917213	-0.0693667
	125	0.288748	0.280451	0.294745	-0.0085561	0.00542146	-0.0584598
	62.5	0.19013	0.156075	0.0578656	0.00186145	-0.0720753	-0.0576371
	31.25	0.111707	0.0914687	-0.0364421	0.0426142	-0.0389744	-0.033404
	15.625	0.0191326	0.0512772	0.020139	0.0202441	0.053033	0.0429796
	0	0.00749499	0.04374	0.0483401	0.0502466	0.0815822	0.109894
	0	-0.007495	-0.04374	-0.0483401	-0.0502466	-0.0815822	-0.109894

## Sheet: 8. Figure 5E
Figure 5E
All bands were quantified in ImageLab using the 'Lanes and Bands' tool. 'Total band vol.' for each concentration point was normalised to a maximum signal ( 0 nM band) and minimum signal (at highest concentration point), then inverted.
Kd values for each individual repeat was calculated and inverted to produce the 1/Kd values used in figures, also shown.
Figure 5E
	[205-257] (nM)	Unmethylated 16-N603-30			Unmethylated 15-N601-15			Unmethylated N601
	32000						1
	16000	1	1	1	1	1	0.988703		1	1
	8000	0.989585	0.989815	0.996925	0.987905	0.995279	0.989319	0.934075	0.825596	0.887681
	4000	0.992979	0.997441	0.986628	0.981394	0.960221	0.977237	0.85141	0.64384	0.634357
	2000	0.992606	0.98476	0.996828	0.929928	0.849507	0.959305	0.650845	0.440294	0.332036
	1000	0.985435	0.927983	0.985613	0.775132	0.731313	0.92476	0.51534	0.264488	0.162338
	500	0.788177	0.701774	0.871131	0.490013	0.532538	0.586046	0.380662	-0.0305526	0.00901392
	250	0.350784	0.270032	0.567018	0.159192	0.0647897	0.147542	0.323752	-0.0119539	-0.0376012
	125	0.0377814	0.0758893	0.122535	0.0545986	0.00348371	0.0131869	0.31681	-0.047494	-0.0598889
	62.5	-0.0018422	0.00456532	0.0496771	0.0350931	-0.0213847	-0.0411021	0.117928	-0.0584614	-0.0536115
	31.25	-0.017647	0.0227186	0.00602611	0.0181298	-0.0047334	0.00798246	0.089014	0.0112145	-0.089649
	15.625	0.0130379	0.0144508	0.00996353	0.0160772	-0.0054952	0.0214138	-0.0263562	-0.0087982	0.0620117
	7.8125	0.0140403	0.0245354	-0.027794	-0.015972	0.00724117		-0.0109263	0.0177808	-0.0005591
	3.90625							-0.135463
	0	-0.0116834	-0.0356666	0.00856791	0.0221712	-0.0014246	-0.0342793	-0.0085653	-0.0012689	0.00289458
	0	0.0116834	0.0356666	-0.0085679	-0.0221712	0.00142461	0.0342793	0.00856527	0.00126894	-0.0028946
	1/Kd values	Unmethylated, 16-N603-30			Unmethylated, 15-N601-15			Unmethylated, N601
	MeCP2	0.00767611	0.00780284	0.0101958	0.00276796	0.00271178	0.00612838	0.000286427	0.000285747	0.000318567
	MeCP2 162-309	0.00842606	0.0131408	0.0104251	0.00535887	0.00362774	0.00548128	0.0018115	0.00119547	0.00125037
	MeCP2 205-257	0.00319077	0.00276223	0.00428346	0.00189101	0.00174991	0.00224019	0.00139314	0.000400223	0.000349684

## Sheet: 9. Figure 6A
Figure 6A
All bands were quantified in ImageLab using the 'Lanes and Bands' tool. 'Total band vol.' for each concentration point was normalised to a maximum signal ( 0 nM band) and minimum signal (at highest concentration point), then inverted.
Figure 6A
	[MeCP2] (nM)	3x meCpG			-1 meCpG			Unmethylated				[AT-DIRmut] (nM)	3x meCpG			-1 meCpG			Unmethylated
	2000	1	1	1	1	1	1	1	1	1		2000	1	1	1	1	1	1	1	1	1
	1000	0.993713	0.984784	0.988221	1.00113	0.997363	1.00001	0.988687	0.985539	0.997627		1000	0.999734	0.995223	0.997294	0.987403	0.9586	0.997791	0.992298	0.982252	0.964133
	500	0.992705	0.972396	0.985433	0.997727	0.993925	0.990813	0.942729	0.939922	0.935726		500	0.994799	0.989454	0.978761	0.94953	0.947721	0.96044	0.926343	0.914592	0.920523
	250	0.986172	0.945138	0.956143	0.838123	0.965888	0.862195	0.707051	0.82155	0.748026		250	0.991099	0.979992	0.963409	0.802212	0.838838	0.79717	0.665376	0.737993	0.676731
	125	0.899357	0.927611	0.859013	0.694349	0.747326	0.643408	0.425697	0.578537	0.417533		125	0.93201	0.815753	0.845718	0.49279	0.461068	0.527588	0.373709	0.388585	0.309877
	62.5	0.727647	0.739487	0.650468	0.443434	0.519243	0.454151	0.0945885	0.239087	0.0965523		62.5	0.707088	0.635684	0.663923	0.280296	0.307307	0.188591	0.141141	0.129947	0.0552951
	31.25	0.434772	0.464177	0.352143	0.156186	0.241309	0.167629	0.0511012	0.0705065	-0.0119204		31.25	0.39382	0.39487	0.308427	0.0572698	0.0191574	0.113864	-0.0227319	0.00304853	0.0417551
	15.625	0.179057	0.203664	0.198296	0.0121436	-0.0058692	0.0247677	0.0282237	0.0307256	-0.0619378		15.625	0.161725	0.164929	0.133096	0.110668	0.0181326	-0.0318802	0.0302977	0.0075542	0.0218746
	7.8125	0.0649136	0.0742579	0.0317447	0.007631	0.0672237	0.0127618	0.00426808	0.0558325	-0.0198634		7.8125	0.049218	0.0623823	-0.0434763	0.0596937	-0.0708539	0.00227374	0.0669211	0.0217916	-0.0181303
	3.90625	-0.0097755	-0.0291336	0.00734932	0.0412146	-0.0193806	0.0331318	0.0186666	0.0379687	-0.0439758		3.90625	-0.0142058	-0.0393535	-0.0544824	0.00090646	0.0798157	0.0393404	-0.0125367	-0.0727685	-0.0139734
	0	0.039406	0.130445	0.0794823	-0.00448	0.129036	-0.0585575	0.0935647	-0.101497	0.0900617		0	0.0338404	0.0614068	0.137646	0.0615697	0.0336545	-0.013829	0.0190517	-0.0785905	0.0691391
	0	-0.039406	-0.130445	-0.0794823	0.00447999	-0.129036	0.0585575	-0.0935647	0.101497	-0.0900617		0	-0.0338404	-0.0614068	-0.137646	-0.0615697	-0.0336545	0.013829	-0.0190517	0.0785905	-0.0691391

[truncated: 3 more sheets: 10. Figure 6B, 11. Figure 6C, 12. Figure 7]
