# Supplementary material for: MeCP2 requires interactions with nucleosome linker DNA to read chromatin DNA methylation
Source: Nat Commun. 2026 Apr 17;17:5374. doi: 10.1038/s41467-026-71741-0 (PMC13276077; doi:10.1038/s41467-026-71741-0)
Supplement: Supplementary file 6 — Source Data File 3 [file 41467_2026_71741_MOESM6_ESM.xlsx]

## Sheet: Contents
MeCP2 requires interactions with nucleosome linker DNA to read chromatin DNA methylation
Source Data File 3
Sheet	Sup.Fig.	Description
1	1B	H2B T115C OG488 labelled octamer size-exclusion chromatography trace
2	2D	SASA: Solvent accessibility of N601 nucleosomal DNA (from PDB: 3lz0)
3	2E	EMSA: MeCP2 binding to 15-N601-15 DNA
4	3	Mass photometry: MeCP2 binding to 37-N601-27 and 15-N601-15
5	5A	EMSA: MeCP2 binding to 16-N603-30 DNA
6	6B-C	EMSA: MeCP2 and MBD binding to H3 variant nucleosomes
7	7B-C	EMSA: MeCP2 binding to asymmetric nucleosomes
8	8A-B	EMSA: MeCP2 and MBD binding to histone variant ncps (no competitor DNA)
9	8D-E	EMSA: MeCP2 162-309 binding to acidic patch mutant nucleosomes
10	9D	EMSA: MeCP2 R133G binding to 15-N601-15 nucleosomes and DNA
11	10F	EMSA: MeCP2 205-257 binding to DNA
12	11B	SEC-MALS: MeCP2 205-257
13	11C	EMSA: DNTM3A 1-427 binding to DNA
14	12C	MST: Raw traces of WT and AT-DIRmut binding to 15-N601-15 nucleosomes
15	13A	SPR: MeCP2 and AT-DIRmut binding to 37-N601-27
16	13B-C	EMSA: MeCP2 and AT-DIRmut binding to 15-N601-15 and 16-N603-30
17	14	FRAP: Mean pre-bleach fluorescence quantification

## Sheet: 1. Figure 1B
Supplementary Figure 1B
	Volume (ml)	260 nm (mAU)		Volume (ml)	280 nm (mAU)		Volume (ml)	498 (mAU)
	-0.23358	0		-0.23358	0		-0.23358	0
	-0.232772	0		-0.232772	0		-0.232772	0
	-0.232186			-0.232186			-0.232186
	-0.231653			-0.231653			-0.231653
	-0.231301			-0.231301			-0.231301
	-0.231093			-0.231093			-0.231093
	-0.230585			-0.230585			-0.230585
	-0.229999			-0.229999			-0.229999
	-0.229322			-0.229322			-0.229322
	-0.228658	10.551		-0.228658	10.531		-0.228658	10.861
	-0.227994	10.551		-0.227994	10.531		-0.227994	10.861
	-0.22733	11.444		-0.22733	10.525		-0.22733	10.823
	-0.226666	8.542		-0.226666	10.525		-0.226666	10.784
	-0.225989	8.542		-0.225989	10.525		-0.225989	10.784
	-0.225325	9.933		-0.225325	10.511		-0.225325	10.758
	-0.224661	9.933		-0.224661	10.511		-0.224661	10.758
	-0.223996	10.945		-0.223996	10.499		-0.223996	10.748
	-0.223332	11.716		-0.223332	10.491		-0.223332	10.738
	-0.222655	11.716		-0.222655	10.491		-0.222655	10.738
	-0.221991	8.737		-0.221991	10.489		-0.221991	10.736
	-0.221327	8.737		-0.221327	10.489		-0.221327	10.736
	-0.220663	6.537		-0.220663	10.482		-0.220663	10.727
	-0.219999	6.537		-0.219999	10.482		-0.219999	10.727
	-0.219322	8.426		-0.219322	10.488		-0.219322	10.718
	-0.218658	9.842		-0.218658	10.484		-0.218658	10.705
	-0.217994	9.842		-0.217994	10.484		-0.217994	10.705
	-0.21733	10.901		-0.21733	10.494		-0.21733	10.709
	-0.216666	10.901		-0.216666	10.494		-0.216666	10.709
	-0.215989	8.152		-0.215989	10.495		-0.215989	10.703
	-0.215325	9.622		-0.215325	10.491		-0.215325	10.711
	-0.214661	9.622		-0.214661	10.491		-0.214661	10.711
	-0.213996	7.185		-0.213996	10.492		-0.213996	10.719
	-0.213332	7.185		-0.213332	10.492		-0.213332	10.719
	-0.212655	8.916		-0.212655	10.49		-0.212655	10.721
	-0.211991	8.916		-0.211991	10.49		-0.211991	10.721
	-0.211327	6.685		-0.211327	10.492		-0.211327	10.736
	-0.210663	8.534		-0.210663	10.495		-0.210663	10.748
	-0.209999	8.534		-0.209999	10.495		-0.209999	10.748
	-0.209322	9.923		-0.209322	10.495		-0.209322	10.759
	-0.208658	9.923		-0.208658	10.495		-0.208658	10.759
	-0.207994	7.434		-0.207994	10.505		-0.207994	10.757
	-0.20733	9.114		-0.20733	10.502		-0.20733	10.767
	-0.206666	9.114		-0.206666	10.502		-0.206666	10.767
	-0.205989	10.386		-0.205989	10.511		-0.205989	10.777
	-0.205324	10.386		-0.205324	10.511		-0.205324	10.777
	-0.20466	11.336		-0.20466	10.52		-0.20466	10.794
	-0.203996	11.336		-0.203996	10.52		-0.203996	10.794
	-0.203332	12.063		-0.203332	10.535		-0.203332	10.805
	-0.202655	12.601		-0.202655	10.546		-0.202655	10.81
	-0.201991	12.601		-0.201991	10.546		-0.201991	10.81
	-0.201327	12.997		-0.201327	10.544		-0.201327	10.807
	-0.200663	12.997		-0.200663	10.544		-0.200663	10.807
	-0.199999	13.288		-0.199999	10.559		-0.199999	10.804
	-0.199322	9.963		-0.199322	10.554		-0.199322	10.801
	-0.198658	9.963		-0.198658	10.554		-0.198658	10.801
	-0.197994	10.997		-0.197994	10.555		-0.197994	10.789
	-0.19733	10.997		-0.19733	10.555		-0.19733	10.789
	-0.196666	11.792		-0.196666	10.548		-0.196666	10.761
	-0.195989	8.835		-0.195989	10.524		-0.195989	10.74
	-0.195325	8.835		-0.195325	10.524		-0.195325	10.74
	-0.19466	10.154		-0.19466	10.5		-0.19466	10.728
	-0.193996	10.154		-0.193996	10.5		-0.193996	10.728
	-0.193332	11.144		-0.193332	10.48		-0.193332	10.71
	-0.192655	11.144		-0.192655	10.48		-0.192655	10.71
	-0.191991	11.864		-0.191991	10.457		-0.191991	10.703
	-0.191327	12.404		-0.191327	10.439		-0.191327	10.689
	-0.190663	12.404		-0.190663	10.439		-0.190663	10.689
	-0.189999	12.81		-0.189999	10.423		-0.189999	10.677
	-0.189322	13.109		-0.189322	10.414		-0.189322	10.66
	-0.188658	13.109		-0.188658	10.414		-0.188658	10.66
	-0.187994	13.337		-0.187994	10.407		-0.187994	10.651
	-0.18733	13.337		-0.18733	10.407		-0.18733	10.651
	-0.186666	13.486		-0.186666	10.396		-0.186666	10.653
	-0.185989	13.486		-0.185989	10.396		-0.185989	10.653
	-0.185325	13.598		-0.185325	10.387		-0.185325	10.637
	-0.18466	10.139		-0.18466	10.383		-0.18466	10.608
	-0.183996	10.139		-0.183996	10.383		-0.183996	10.608
	-0.183332	11.093		-0.183332	10.375		-0.183332	10.595
	-0.182655	11.093		-0.182655	10.375		-0.182655	10.595
	-0.181991	8.28		-0.181991	10.37		-0.181991	10.593
	-0.181327	8.28		-0.181327	10.37		-0.181327	10.593
	-0.180663	9.715		-0.180663	10.352		-0.180663	10.583
	-0.179999	3.373		-0.179999	10.336		-0.179999	10.563
	-0.179322	3.373		-0.179322	10.336		-0.179322	10.563
	-0.178658	-1.309		-0.178658	10.313		-0.178658	10.545
	-0.177994	-1.309		-0.177994	10.313		-0.177994	10.545
	-0.17733	-0.944		-0.17733	10.291		-0.17733	10.534
	-0.176666	-0.944		-0.176666	10.291		-0.176666	10.534
	-0.175989	2.796		-0.175989	10.263		-0.175989	10.515
	-0.175324	5.598		-0.175324	10.233		-0.175324	10.491
	-0.17466	5.598		-0.17466	10.233		-0.17466	10.491
	-0.173996	0.3		-0.173996	10.204		-0.173996	10.457
	-0.173332	0.3		-0.173332	10.204		-0.173332	10.457
	-0.172655	0.216		-0.172655	10.165		-0.172655	10.425
	-0.171991	0.139		-0.171991	10.133		-0.171991	10.399
	-0.171327	0.139		-0.171327	10.133		-0.171327	10.399
	-0.170663	3.566		-0.170663	10.085		-0.170663	10.36
	-0.169999	3.566		-0.169999	10.085		-0.169999	10.36
	-0.169322	2.6		-0.169322	10.054		-0.169322	10.314
	-0.168658	2.6		-0.168658	10.054		-0.168658	10.314
	-0.167994	5.377		-0.167994	10.005		-0.167994	10.285
	-0.16733	7.438		-0.16733	9.955		-0.16733	10.245
	-0.166666	7.438		-0.166666	9.955		-0.166666	10.245
	-0.165989	8.936		-0.165989	9.897		-0.165989	10.193
	-0.165325	8.936		-0.165325	9.897		-0.165325	10.193
	-0.16466	10.05		-0.16466	9.845		-0.16466	10.15
	-0.163996	7.339		-0.163996	9.786		-0.163996	10.114
	-0.163332	7.339		-0.163332	9.786		-0.163332	10.114
	-0.162655	5.309		-0.162655	9.737		-0.162655	10.09
	-0.161991	5.309		-0.161991	9.737		-0.161991	10.09
	-0.161327	7.286		-0.161327	9.677		-0.161327	10.053
	-0.160663	7.286		-0.160663	9.677		-0.160663	10.053
	-0.159999	1.388		-0.159999	9.618		-0.159999	10.003
	-0.159322	0.836		-0.159322	9.567		-0.159322	9.97
	-0.158658	0.836		-0.158658	9.567		-0.158658	9.97
	-0.157994	0.417		-0.157994	9.517		-0.157994	9.908
	-0.15733	0.417		-0.15733	9.517		-0.15733	9.908
	-0.156666	3.586		-0.156666	9.461		-0.156666	9.865
	-0.155989	5.92		-0.155989	9.403		-0.155989	9.828
	-0.155325	5.92		-0.155325	9.403		-0.155325	9.828
	-0.15466	4.151		-0.15466	9.341		-0.15466	9.783
	-0.153996	4.151		-0.153996	9.341		-0.153996	9.783
	-0.153332	2.823		-0.153332	9.289		-0.153332	9.734
	-0.152655	2.823		-0.152655	9.289		-0.152655	9.734
	-0.151991	5.312		-0.151991	9.238		-0.151991	9.701
	-0.151327	7.157		-0.151327	9.197		-0.151327	9.664
	-0.150663	7.157		-0.150663	9.197		-0.150663	9.664
	-0.149999	5.011		-0.149999	9.141		-0.149999	9.63
	-0.149322	5.011		-0.149322	9.141		-0.149322	9.63
	-0.148658	3.41		-0.148658	9.094		-0.148658	9.578
	-0.147994	5.701		-0.147994	9.047		-0.147994	9.55
	-0.14733	5.701		-0.14733	9.047		-0.14733	9.55
	-0.146666	3.903		-0.146666	9.001		-0.146666	9.508
	-0.145989	3.903		-0.145989	9.001		-0.145989	9.508
	-0.145324	2.557		-0.145324	8.956		-0.145324	9.478
	-0.14466	2.557		-0.14466	8.956		-0.14466	9.478
	-0.143996	1.546		-0.143996	8.911		-0.143996	9.456
	-0.143332	4.259		-0.143332	8.874		-0.143332	9.438
	-0.142655	4.259		-0.142655	8.874		-0.142655	9.438
	-0.141991	6.287		-0.141991	8.84		-0.141991	9.424
	-0.141327	6.287		-0.141327	8.84		-0.141327	9.424
	-0.140663	4.293		-0.140663	8.804		-0.140663	9.387
	-0.139999	6.284		-0.139999	8.776		-0.139999	9.361
	-0.139322	6.284		-0.139322	8.776		-0.139322	9.361
	-0.138658	7.779		-0.138658	8.736		-0.138658	9.343
	-0.137994	7.779		-0.137994	8.736		-0.137994	9.343
	-0.13733	5.369		-0.13733	8.696		-0.13733	9.304
	-0.136666	5.369		-0.136666	8.696		-0.136666	9.304
	-0.135989	7.076		-0.135989	8.656		-0.135989	9.274
	-0.135324	8.334		-0.135324	8.633		-0.135324	9.252
	-0.13466	8.334		-0.13466	8.633		-0.13466	9.252
	-0.133996	5.75		-0.133996	8.6		-0.133996	9.241
	-0.133332	5.75		-0.133332	8.6		-0.133332	9.241
	-0.132655	7.351		-0.132655	8.574		-0.132655	9.226
	-0.131991	5.017		-0.131991	8.555		-0.131991	9.214
	-0.131327	5.017		-0.131327	8.555		-0.131327	9.214
	-0.130663	3.279		-0.130663	8.535		-0.130663	9.218
	-0.129999	3.279		-0.129999	8.535		-0.129999	9.218
	-0.129322	2.012		-0.129322	8.522		-0.129322	9.217
	-0.128658	2.012		-0.128658	8.522		-0.128658	9.217
	-0.127994	1.053		-0.127994	8.516		-0.127994	9.2
	-0.12733	3.832		-0.12733	8.504		-0.12733	9.206
	-0.126666	3.832		-0.126666	8.504		-0.126666	9.206
	-0.125989	5.908		-0.125989	8.5		-0.125989	9.21
	-0.125325	5.908		-0.125325	8.5		-0.125325	9.21
	-0.12466	3.957		-0.12466	8.495		-0.12466	9.214
	-0.123996	5.992		-0.123996	8.492		-0.123996	9.219
	-0.123332	5.992		-0.123332	8.492		-0.123332	9.219
	-0.122655	7.528		-0.122655	8.488		-0.122655	9.212
	-0.121991	7.528		-0.121991	8.488		-0.121991	9.212
	-0.121327	8.667		-0.121327	8.493		-0.121327	9.214
	-0.120663	8.667		-0.120663	8.493		-0.120663	9.214
	-0.119999	9.518		-0.119999	8.497		-0.119999	9.224
	-0.119322	10.177		-0.119322	8.503		-0.119322	9.231
	-0.118658	10.177		-0.118658	8.503		-0.118658	9.231
	-0.117994	10.655		-0.117994	8.503		-0.117994	9.232
	-0.11733	10.655		-0.11733	8.503		-0.11733	9.232
	-0.116666	7.515		-0.116666	8.51		-0.116666	9.235
	-0.115988	8.677		-0.115988	8.51		-0.115988	9.237
	-0.115324	8.677		-0.115324	8.51		-0.115324	9.237
	-0.11466	9.562		-0.11466	8.508		-0.11466	9.24
	-0.113996	9.562		-0.113996	8.508		-0.113996	9.24
	-0.113332	6.692		-0.113332	8.514		-0.113332	9.237
	-0.112655	6.692		-0.112655	8.514		-0.112655	9.237
	-0.111991	8.065		-0.111991	8.52		-0.111991	9.254
	-0.111327	5.613		-0.111327	8.53		-0.111327	9.287
	-0.110663	5.613		-0.110663	8.53		-0.110663	9.287
	-0.109999	7.266		-0.109999	8.536		-0.109999	9.279
	-0.109322	7.266		-0.109322	8.536		-0.109322	9.279
	-0.108658	8.505		-0.108658	8.54		-0.108658	9.277
	-0.107994	5.939		-0.107994	8.55		-0.107994	9.273
	-0.10733	5.939		-0.10733	8.55		-0.10733	9.273
	-0.106666	7.522		-0.106666	8.545		-0.106666	9.282
	-0.105988	7.522		-0.105988	8.545		-0.105988	9.282
	-0.105325	5.212		-0.105325	8.548		-0.105325	9.277
	-0.10466	6.996		-0.10466	8.56		-0.10466	9.298
	-0.103996	6.996		-0.103996	8.56		-0.103996	9.298
	-0.103332	8.309		-0.103332	8.567		-0.103332	9.298
	-0.102655	8.309		-0.102655	8.567		-0.102655	9.298
	-0.101991	9.302		-0.101991	8.57		-0.101991	9.278
	-0.101327	9.302		-0.101327	8.57		-0.101327	9.278
	-0.100663	10.04		-0.100663	8.578		-0.100663	9.278
	-0.099999	10.578		-0.099999	8.577		-0.099999	9.27
	-0.0993219	10.578		-0.0993219	8.577		-0.0993219	9.27
	-0.0986579	10.993		-0.0986579	8.582		-0.0986579	9.26
	-0.0979938	10.993		-0.0979938	8.582		-0.0979938	9.26
	-0.0973298	11.3		-0.0973298	8.582		-0.0973298	9.27
	-0.0966657	11.531		-0.0966657	8.59		-0.0966657	9.267
	-0.0959886	11.531		-0.0959886	8.59		-0.0959886	9.267
	-0.0953246	11.716		-0.0953246	8.604		-0.0953246	9.26
	-0.0946605	11.716		-0.0946605	8.604		-0.0946605	9.26
	-0.0939965	11.862		-0.0939965	8.611		-0.0939965	9.255
	-0.0933324	11.971		-0.0933324	8.609		-0.0933324	9.247
	-0.0926553	11.971		-0.0926553	8.609		-0.0926553	9.247
	-0.0919913	8.553		-0.0919913	8.621		-0.0919913	9.235
	-0.0913272	8.553		-0.0913272	8.621		-0.0913272	9.235
	-0.0906632	9.519		-0.0906632	8.646		-0.0906632	9.225
	-0.0899991	9.519		-0.0899991	8.646		-0.0899991	9.225
	-0.089322	10.237		-0.089322	8.657		-0.089322	9.221
	-0.088658	10.784		-0.088658	8.676		-0.088658	9.218
	-0.0879939	10.784		-0.0879939	8.676		-0.0879939	9.218
	-0.0873299	7.711		-0.0873299	8.698		-0.0873299	9.202
	-0.0866658	7.711		-0.0866658	8.698		-0.0866658	9.202
	-0.0859887	5.407		-0.0859887	8.714		-0.0859887	9.206
	-0.0853247	7.197		-0.0853247	8.725		-0.0853247	9.204
	-0.0846606	7.197		-0.0846606	8.725		-0.0846606	9.204
	-0.0839966	8.526		-0.0839966	8.742		-0.0839966	9.191
	-0.0833325	8.526		-0.0833325	8.742		-0.0833325	9.191
	-0.0826554	9.527		-0.0826554	8.76		-0.0826554	9.192
	-0.0819914	9.527		-0.0819914	8.76		-0.0819914	9.192
	-0.0813273	10.288		-0.0813273	8.781		-0.0813273	9.187
	-0.0806633	10.849		-0.0806633	8.784		-0.0806633	9.187
	-0.0799992	10.849		-0.0799992	8.784		-0.0799992	9.187
	-0.0793221	11.291		-0.0793221	8.798		-0.0793221	9.196
	-0.0786581	11.291		-0.0786581	8.798		-0.0786581	9.196
	-0.077994	11.623		-0.077994	8.814		-0.077994	9.184
	-0.07733	8.375		-0.07733	8.828		-0.07733	9.184
	-0.0766659	8.375		-0.0766659	8.828		-0.0766659	9.184
	-0.0759888	9.458		-0.0759888	8.838		-0.0759888	9.177
	-0.0753248	9.458		-0.0753248	8.838		-0.0753248	9.177
	-0.0746607	6.782		-0.0746607	8.85		-0.0746607	9.178
	-0.0739967	4.801		-0.0739967	8.874		-0.0739967	9.179
	-0.0733326	4.801		-0.0733326	8.874		-0.0733326	9.179
	-0.0726555	-0.491		-0.0726555	8.881		-0.0726555	9.181
	-0.0719915	-0.491		-0.0719915	8.881		-0.0719915	9.181
	-0.0713274	-0.582		-0.0713274	8.913		-0.0713274	9.177
	-0.0706634	-0.582		-0.0706634	8.913		-0.0706634	9.177
	-0.0699993	-4.465		-0.0699993	8.935		-0.0699993	9.15
	-0.0693222	-0.073		-0.0693222	8.955		-0.0693222	9.157
	-0.0686582	-0.073		-0.0686582	8.955		-0.0686582	9.157
	-0.0679941	3.214		-0.0679941	8.984		-0.0679941	9.164
	-0.0673301	3.214		-0.0673301	8.984		-0.0673301	9.164
	-0.066666	5.655		-0.066666	9.006		-0.066666	9.173
	-0.0659889	5.655		-0.0659889	9.006		-0.0659889	9.173
	-0.0653249	7.492		-0.0653249	9.038		-0.0653249	9.187
	-0.0646608	8.893		-0.0646608	9.069		-0.0646608	9.203
	-0.0639968	8.893		-0.0639968	9.069		-0.0639968	9.203
	-0.0633327	9.944		-0.0633327	9.103		-0.0633327	9.208
	-0.0626556	9.944		-0.0626556	9.103		-0.0626556	9.208
	-0.0619916	3.405		-0.0619916	9.136		-0.0619916	9.21
	-0.0613275	5.857		-0.0613275	9.169		-0.0613275	9.227
	-0.0606635	5.857		-0.0606635	9.169		-0.0606635	9.227
	-0.0599994	7.696		-0.0599994	9.193		-0.0599994	9.243
	-0.0593223	7.696		-0.0593223	9.193		-0.0593223	9.243
	-0.0586583	9.102		-0.0586583	9.229		-0.0586583	9.242
	-0.0579942	10.17		-0.0579942	9.256		-0.0579942	9.246
	-0.0573302	10.17		-0.0573302	9.256		-0.0573302	9.246
	-0.0566661	10.957		-0.0566661	9.292		-0.0566661	9.257
	-0.055989	8.05		-0.055989	9.326		-0.055989	9.257
	-0.055325	8.05		-0.055325	9.326		-0.055325	9.263
	-0.0546609	8.05		-0.0546609	9.326		-0.0546609	9.263
	-0.0539969	5.906		-0.0539969	9.361		-0.0539969	9.282
	-0.0533328	7.802		-0.0533328	9.392		-0.0533328	9.293
	-0.0526557	7.802		-0.0526557	9.392		-0.0526557	9.293
	-0.0519917	5.737		-0.0519917	9.426		-0.0519917	9.285
	-0.0513276	5.737		-0.0513276	9.426		-0.0513276	9.285
	-0.0506636	7.694		-0.0506636	9.451		-0.0506636	9.295
	-0.0499995	5.671		-0.0499995	9.486		-0.0499995	9.306
	-0.0493224	5.671		-0.0493224	9.486		-0.0493224	9.306
	-0.0486584	0.362		-0.0486584	9.508		-0.0486584	9.32
	-0.0479943	0.362		-0.0479943	9.508		-0.0479943	9.32
	-0.0473303	3.698		-0.0473303	9.532		-0.0473303	9.33
	-0.0466662	3.698		-0.0466662	9.532		-0.0466662	9.33
	-0.0459891	6.212		-0.0459891	9.56		-0.0459891	9.33
	-0.0453251	0.793		-0.0453251	9.582		-0.0453251	9.336
	-0.044661	0.793		-0.044661	9.582		-0.044661	9.336
	-0.043997	4.068		-0.043997	9.611		-0.043997	9.334
	-0.0433329	4.068		-0.0433329	9.611		-0.0433329	9.334
	-0.0426558	6.513		-0.0426558	9.643		-0.0426558	9.331
	-0.0419918	8.352		-0.0419918	9.675		-0.0419918	9.354
	-0.0413277	8.352		-0.0413277	9.675		-0.0413277	9.354
	-0.0406637	6.231		-0.0406637	9.699		-0.0406637	9.373
	-0.0399996	6.231		-0.0399996	9.699		-0.0399996	9.373
	-0.0393225	8.149		-0.0393225	9.717		-0.0393225	9.373
	-0.0386585	8.149		-0.0386585	9.717		-0.0386585	9.373
	-0.0379944	6.101		-0.0379944	9.751		-0.0379944	9.38
	-0.0373304	8.073		-0.0373304	9.777		-0.0373304	9.381
	-0.0366663	8.073		-0.0366663	9.777		-0.0366663	9.381
	-0.0359892	9.549		-0.0359892	9.794		-0.0359892	9.397
	-0.0353252	9.549		-0.0353252	9.794		-0.0353252	9.397
	-0.0346611	7.179		-0.0346611	9.824		-0.0346611	9.407
	-0.0339971	8.899		-0.0339971	9.85		-0.0339971	9.414
	-0.033333	8.899		-0.033333	9.85		-0.033333	9.414
	-0.0326559	10.174		-0.0326559	9.867		-0.0326559	9.425
	-0.0319919	10.174		-0.0319919	9.867		-0.0319919	9.425
	-0.0313278	11.162		-0.0313278	9.898		-0.0313278	9.431
	-0.0306638	11.162		-0.0306638	9.898		-0.0306638	9.431
	-0.0299997	8.41		-0.0299997	9.924		-0.0299997	9.44
	-0.0293226	6.368		-0.0293226	9.946		-0.0293226	9.449
	-0.0286586	6.368		-0.0286586	9.946		-0.0286586	9.449
	-0.0279945	8.322		-0.0279945	9.968		-0.0279945	9.45
	-0.0273305	8.322		-0.0273305	9.968		-0.0273305	9.45
	-0.0266664	9.803		-0.0266664	9.993		-0.0266664	9.461
	-0.0259893	10.912		-0.0259893	10.013		-0.0259893	9.469
	-0.0253253	10.912		-0.0253253	10.013		-0.0253253	9.469
	-0.0246612	8.257		-0.0246612	10.032		-0.0246612	9.479
	-0.0239972	8.257		-0.0239972	10.032		-0.0239972	9.479
	-0.0233331	6.288		-0.0233331	10.052		-0.0233331	9.502
	-0.022656	8.311		-0.022656	10.07		-0.022656	9.494
	-0.021992	8.311		-0.021992	10.07		-0.021992	9.494
	-0.0213279	6.344		-0.0213279	10.094		-0.0213279	9.491
	-0.0206639	6.344		-0.0206639	10.094		-0.0206639	9.491
	-0.0199998	4.875		-0.0199998	10.117		-0.0199998	9.497
	-0.0193227	4.875		-0.0193227	10.117		-0.0193227	9.497
	-0.0186587	7.267		-0.0186587	10.144		-0.0186587	9.505
	-0.0179946	9.052		-0.0179946	10.159		-0.0179946	9.515
	-0.0173306	9.052		-0.0173306	10.159		-0.0173306	9.515
	-0.0166665	10.404		-0.0166665	10.17		-0.0166665	9.525
	-0.0159894	10.404		-0.0159894	10.17		-0.0159894	9.525
	-0.0153254	11.426		-0.0153254	10.175		-0.0153254	9.514
	-0.0146613	11.426		-0.0146613	10.175		-0.0146613	9.514
	-0.0139973	8.677		-0.0139973	10.188		-0.0139973	9.525
	-0.0133332	2.806		-0.0133332	10.201		-0.0133332	9.528
	-0.0126561	2.806		-0.0126561	10.201		-0.0126561	9.528
	-0.0119921	5.748		-0.0119921	10.206		-0.0119921	9.536
	-0.011328	5.748		-0.011328	10.206		-0.011328	9.536
	-0.010664	7.941		-0.010664	10.218		-0.010664	9.543
	-0.0099999	9.575		-0.0099999	10.228		-0.0099999	9.536
	-0.0093228	9.575		-0.0093228	10.228		-0.0093228	9.536
	-0.0086588	10.805		-0.0086588	10.23		-0.0086588	9.53
	-0.0079947	10.805		-0.0079947	10.23		-0.0079947	9.53
	-0.0073307	11.721		-0.0073307	10.236		-0.0073307	9.523
	-0.0066666	12.413		-0.0066666	10.246		-0.0066666	9.529
	-0.0059895	12.413		-0.0059895	10.246		-0.0059895	9.529
	-0.0053255	9.438		-0.0053255	10.245		-0.0053255	9.522
	-0.0046614	9.438		-0.0046614	10.245		-0.0046614	9.522
	-0.0039974	7.227		-0.0039974	10.249		-0.0039974	9.519
	-0.0033333	7.227		-0.0033333	10.249		-0.0033333	9.519
	-0.0026562	5.587		-0.0026562	10.25		-0.0026562	9.527
	-0.0019922	7.839		-0.0019922	10.25		-0.0019922	9.518
	-0.0013281	7.839		-0.0013281	10.25		-0.0013281	9.518
	-0.0006641	6.033		-0.0006641	10.254		-0.0006641	9.513
	0	6.033		0	10.254		0	9.513
	0.00067708	4.698		0.00067708	10.253		0.00067708	9.506
	0.0017578	4.698		0.0017578	10.253		0.0017578	9.506
	0.0017578	4.698		0.0017578	10.253		0.0017578	9.506
	0.0017578	4.698		0.0017578	10.253		0.0017578	9.506
	0.0017578	-3.498		0.0017578	0.013		0.0017578	0.005
	0.00210285	-3.498		0.00210285	0.013		0.00210285	0.005
	0.00245117	-2.605		0.00245117	0.04		0.00245117	0.016
	0.00274414	-2.605		0.00274414	0.04		0.00274414	0.016
	0.00322264	-2.605		0.00322264	0.04		0.00322264	0.016
	0.0036263	-2.605		0.0036263	0.04		0.0036263	0.016
	0.00389649	-5.415		0.00389649	0.069		0.00389649	0.024
	0.00452474	-5.415		0.00452474	0.069		0.00452474	0.024
	0.0051953	-4.008		0.0051953	0.102		0.0051953	0.046
	0.00585936	-4.008		0.00585936	0.102		0.00585936	0.046
	0.00653644	-2.949		0.00653644	0.137		0.00653644	0.07
	0.00720049	-2.146		0.00720049	0.166		0.00720049	0.089
	0.00786455	-2.146		0.00786455	0.166		0.00786455	0.089
	0.00852861	-1.525		0.00852861	0.195		0.00852861	0.106
	0.00919266	-1.525		0.00919266	0.195		0.00919266	0.106
	0.00986974	-4.562		0.00986974	0.224		0.00986974	0.12
	0.0105338	-3.338		0.0105338	0.249		0.0105338	0.125
	0.0111979	-3.338		0.0111979	0.249		0.0111979	0.125
	0.0118619	-5.923		0.0118619	0.258		0.0118619	0.147
	0.012526	-5.923		0.012526	0.258		0.012526	0.147
	0.013203	-7.831		0.013203	0.258		0.013203	0.149
	0.0138671	-7.831		0.0138671	0.258		0.0138671	0.149
	0.0145311	-9.256		0.0145311	0.265		0.0145311	0.152
	0.0151952	-10.313		0.0151952	0.266		0.0151952	0.154
	0.0158593	-10.313		0.0158593	0.266		0.0158593	0.154
	0.0165364	-14.926		0.0165364	0.253		0.0165364	0.145
	0.0172004	-14.926		0.0172004	0.253		0.0172004	0.145
	0.0178645	-18.337		0.0178645	0.236		0.0178645	0.154
	0.0185285	-18.337		0.0185285	0.236		0.0185285	0.154
	0.0191926	-13.634		0.0191926	0.231		0.0191926	0.15
	0.0198697	-13.586		0.0198697	0.212		0.0198697	0.125
	0.0205338	-13.586		0.0205338	0.212		0.0205338	0.125
	0.0211978	-13.556		0.0211978	0.184		0.0211978	0.116
	0.0218619	-13.556		0.0218619	0.184		0.0218619	0.116
	0.022526	-13.536		0.022526	0.173		0.022526	0.094
	0.0232031	-13.535		0.0232031	0.144		0.0232031	0.093
	0.0238672	-13.535		0.0238672	0.144		0.0238672	0.093
	0.0245312	-10.079		0.0245312	0.116		0.0245312	0.083
	0.0251953	-10.079		0.0251953	0.116		0.0251953	0.083
	0.0258594	-10.976		0.0258594	0.097		0.0258594	0.079
	0.0265365	-10.976		0.0265365	0.097		0.0265365	0.079
	0.0272005	-8.181		0.0272005	0.074		0.0272005	0.058
	0.0278646	-6.105		0.0278646	0.043		0.0278646	0.05
	0.0285286	-6.105		0.0285286	0.043		0.0285286	0.05
	0.0291927	-4.559		0.0291927	0.013		0.0291927	0.025
	0.0298698	-4.559		0.0298698	0.013		0.0298698	0.025
	0.0305339	-6.908		0.0305339	-0.019		0.0305339	-0.005
	0.0311979	-5.192		0.0311979	-0.046		0.0311979	-0.025
	0.031862	-5.192		0.031862	-0.046		0.031862	-0.025
	0.0325261	-3.922		0.0325261	-0.074		0.0325261	-0.041
	0.0332032	-3.922		0.0332032	-0.074		0.0332032	-0.041
	0.0338672	-6.462		0.0338672	-0.113		0.0338672	-0.067
	0.0345313	-6.462		0.0345313	-0.113		0.0345313	-0.067
	0.0351954	-4.865		0.0351954	-0.148		0.0351954	-0.089
	0.0358594	-3.688		0.0358594	-0.175		0.0358594	-0.105
	0.0365365	-3.688		0.0365365	-0.175		0.0365365	-0.105
	0.0372006	-6.31		0.0372006	-0.2		0.0372006	-0.135
	0.0378647	-6.31		0.0378647	-0.2		0.0378647	-0.135
	0.0385287	-4.8		0.0385287	-0.23		0.0385287	-0.152
	0.0391928	-10.996		0.0391928	-0.257		0.0391928	-0.17
	0.0398699	-10.996		0.0398699	-0.257		0.0398699	-0.17
	0.040534	-8.321		0.040534	-0.29		0.040534	-0.176
	0.041198	-8.321		0.041198	-0.29		0.041198	-0.176
	0.0418621	-6.321		0.0418621	-0.321		0.0418621	-0.199
	0.0425262	-4.822		0.0425262	-0.344		0.0425262	-0.221
	0.0432033	-4.822		0.0432033	-0.344		0.0432033	-0.221
	0.0438673	-3.736		0.0438673	-0.385		0.0438673	-0.227
	0.0445314	-3.736		0.0445314	-0.385		0.0445314	-0.227
	0.0451955	-2.934		0.0451955	-0.427		0.0451955	-0.25
	0.0458595	-2.934		0.0458595	-0.427		0.0458595	-0.25
	0.0465366	-5.848		0.0465366	-0.461		0.0465366	-0.274
	0.0472007	-8.001		0.0472007	-0.498		0.0472007	-0.296
	0.0478648	-8.001		0.0478648	-0.498		0.0478648	-0.296
	0.0485288	-9.619		0.0485288	-0.534		0.0485288	-0.322
	0.0491929	-9.619		0.0491929	-0.534		0.0491929	-0.322
	0.04987	-7.354		0.04987	-0.577		0.04987	-0.328
	0.0505341	-5.687		0.0505341	-0.619		0.0505341	-0.354
	0.0511981	-5.687		0.0511981	-0.619		0.0511981	-0.354
	0.0518622	-4.443		0.0518622	-0.663		0.0518622	-0.37
	0.0525263	-4.443		0.0525263	-0.663		0.0525263	-0.37
	0.0532034	-3.526		0.0532034	-0.707		0.0532034	-0.401
	0.0538674	-3.526		0.0538674	-0.707		0.0538674	-0.401
	0.0545315	-2.836		0.0545315	-0.745		0.0545315	-0.428
	0.0551955	-2.361		0.0551955	-0.773		0.0551955	-0.444
	0.0558596	-2.361		0.0558596	-0.773		0.0558596	-0.444
	0.0565367	-1.996		0.0565367	-0.796		0.0565367	-0.458
	0.0572008	-1.996		0.0572008	-0.796		0.0572008	-0.458
	0.0578648	-1.729		0.0578648	-0.831		0.0578648	-0.477
	0.0585289	-1.521		0.0585289	-0.859		0.0585289	-0.494
	0.059193	-1.521		0.059193	-0.859		0.059193	-0.494
	0.0598701	-1.401		0.0598701	-0.887		0.0598701	-0.512
	0.0605342	-1.401		0.0605342	-0.887		0.0605342	-0.512
	0.0611982	-1.302		0.0611982	-0.92		0.0611982	-0.519
	0.0618623	-4.744		0.0618623	-0.939		0.0618623	-0.532
	0.0625263	-4.744		0.0625263	-0.939		0.0625263	-0.532
	0.0632034	-3.815		0.0632034	-0.975		0.0632034	-0.541
	0.0638675	-3.815		0.0638675	-0.975		0.0638675	-0.541
	0.0645316	-3.121		0.0645316	-1.009		0.0645316	-0.571
	0.0651956	-3.121		0.0651956	-1.009		0.0651956	-0.571
	0.0658597	-6.108		0.0658597	-1.038		0.0658597	-0.58
	0.0665368	-4.865		0.0665368	-1.069		0.0665368	-0.584
	0.0672009	-4.865		0.0672009	-1.069		0.0672009	-0.584
	0.0678649	-3.936		0.0678649	-1.091		0.0678649	-0.585
	0.068529	-3.936		0.068529	-1.091		0.068529	-0.585
	0.0691931	-3.249		0.0691931	-1.121		0.0691931	-0.588
	0.0698702	-2.763		0.0698702	-1.141		0.0698702	-0.615
	0.0705342	-2.763		0.0705342	-1.141		0.0705342	-0.615
	0.0711983	-5.881		0.0711983	-1.165		0.0711983	-0.63
	0.0718623	-5.881		0.0718623	-1.165		0.0718623	-0.63
	0.0725264	-4.744		0.0725264	-1.197		0.0725264	-0.644
	0.0732035	-3.879		0.0732035	-1.232		0.0732035	-0.658
	0.0738676	-3.879		0.0738676	-1.232		0.0738676	-0.658
	0.0745316	-3.232		0.0745316	-1.26		0.0745316	-0.664
	0.0751957	-3.232		0.0751957	-1.26		0.0751957	-0.664
	0.0758598	-2.778		0.0758598	-1.283		0.0758598	-0.687
	0.0765369	-2.778		0.0765369	-1.283		0.0765369	-0.687
	0.077201	-5.944		0.077201	-1.311		0.077201	-0.699
	0.077865	-8.298		0.077865	-1.335		0.077865	-0.706
	0.0785291	-8.298		0.0785291	-1.335		0.0785291	-0.706
	0.0791932	-6.584		0.0791932	-1.361		0.0791932	-0.716
	0.0798703	-6.584		0.0798703	-1.361		0.0798703	-0.716
	0.0805343	-5.315		0.0805343	-1.381		0.0805343	-0.719
	0.0811984	-7.828		0.0811984	-1.399		0.0811984	-0.726
	0.0818624	-7.828		0.0818624	-1.399		0.0818624	-0.726
	0.0825265	-6.231		0.0825265	-1.425		0.0825265	-0.728
	0.0832036	-6.231		0.0832036	-1.425		0.0832036	-0.728
	0.0838677	-5.044		0.0838677	-1.448		0.0838677	-0.732
	0.0845317	-5.044		0.0845317	-1.448		0.0845317	-0.732
	0.0851958	-4.158		0.0851958	-1.475		0.0851958	-0.744
	0.0858599	-7.001		0.0858599	-1.488		0.0858599	-0.773
	0.086537	-7.001		0.086537	-1.488		0.086537	-0.773
	0.087201	-5.638		0.087201	-1.506		0.087201	-0.763
	0.0878651	-5.638		0.0878651	-1.506		0.0878651	-0.763
	0.0885291	-8.096		0.0885291	-1.522		0.0885291	-0.757
	0.0891932	-6.449		0.0891932	-1.535		0.0891932	-0.762
	0.0898703	-6.449		0.0898703	-1.535		0.0898703	-0.762
	0.0905344	-5.226		0.0905344	-1.555		0.0905344	-0.759
	0.0911984	-5.226		0.0911984	-1.555		0.0911984	-0.759
	0.0918625	-4.326		0.0918625	-1.575		0.0918625	-0.752
	0.0925266	-4.326		0.0925266	-1.575		0.0925266	-0.752
	0.0932037	-7.135		0.0932037	-1.591		0.0932037	-0.754
	0.0938677	-5.747		0.0938677	-1.607		0.0938677	-0.747
	0.0945318	-5.747		0.0945318	-1.607		0.0945318	-0.747
	0.0951959	-8.196		0.0951959	-1.618		0.0951959	-0.748
	0.0958599	-8.196		0.0958599	-1.618		0.0958599	-0.748
	0.096537	-6.537		0.096537	-1.626		0.096537	-0.776
	0.0972011	-8.789		0.0972011	-1.638		0.0972011	-0.793
	0.0978652	-8.789		0.0978652	-1.638		0.0978652	-0.793
	0.0985292	-6.996		0.0985292	-1.646		0.0985292	-0.795
	0.0991933	-6.996		0.0991933	-1.646		0.0991933	-0.795
	0.0998704	-5.662		0.0998704	-1.652		0.0998704	-0.799
	0.100534	-4.652		0.100534	-1.655		0.100534	-0.797
	0.101199	-4.652		0.101199	-1.655		0.101199	-0.797
	0.101863	-7.395		0.101863	-1.668		0.101863	-0.791
	0.102527	-7.395		0.102527	-1.668		0.102527	-0.791
	0.103204	-5.967		0.103204	-1.682		0.103204	-0.794
	0.103868	-5.967		0.103868	-1.682		0.103868	-0.794
	0.104532	-12.204		0.104532	-1.698		0.104532	-0.797
	0.105196	-13.004		0.105196	-1.7		0.105196	-0.804
	0.10586	-13.004		0.10586	-1.7		0.10586	-0.804
	0.106537	-10.15		0.106537	-1.709		0.106537	-0.812
	0.107201	-10.15		0.107201	-1.709		0.107201	-0.812
	0.107865	-11.499		0.107865	-1.711		0.107865	-0.797
	0.108529	-11.499		0.108529	-1.711		0.108529	-0.797
	0.109193	-12.489		0.109193	-1.726		0.109193	-0.794
	0.10987	-9.771		0.10987	-1.734		0.10987	-0.784
	0.110535	-9.771		0.110535	-1.734		0.110535	-0.784
	0.111199	-11.207		0.111199	-1.75		0.111199	-0.769
	0.111863	-11.207		0.111863	-1.75		0.111863	-0.769
	0.112527	-8.833		0.112527	-1.764		0.112527	-0.776
	0.113204	-10.538		0.113204	-1.773		0.113204	-0.771
	0.113868	-10.538		0.113868	-1.773		0.113868	-0.771
	0.114532	-8.337		0.114532	-1.782		0.114532	-0.778
	0.115196	-8.337		0.115196	-1.782		0.115196	-0.778
	0.11586	-10.178		0.11586	-1.792		0.11586	-0.78
	0.116537	-10.178		0.116537	-1.792		0.116537	-0.78
	0.117201	-11.543		0.117201	-1.793		0.117201	-0.78
	0.117865	-9.091		0.117865	-1.798		0.117865	-0.771
	0.118529	-9.091		0.118529	-1.798		0.118529	-0.771
	0.119193	-7.239		0.119193	-1.807		0.119193	-0.775
	0.119871	-7.239		0.119871	-1.807		0.119871	-0.775
	0.120535	-5.876		0.120535	-1.81		0.120535	-0.767
	0.121199	-4.852		0.121199	-1.806		0.121199	-0.756
	0.121863	-4.852		0.121863	-1.806		0.121863	-0.756
	0.122527	-4.072		0.122527	-1.811		0.122527	-0.743
	0.123204	-4.072		0.123204	-1.811		0.123204	-0.743
	0.123868	-6.986		0.123868	-1.808		0.123868	-0.738
	0.124532	-5.674		0.124532	-1.812		0.124532	-0.734
	0.125196	-5.674		0.125196	-1.812		0.125196	-0.734
	0.12586	-4.695		0.12586	-1.817		0.12586	-0.726
	0.126537	-4.695		0.126537	-1.817		0.126537	-0.726
	0.127201	-7.452		0.127201	-1.817		0.127201	-0.711
	0.127865	-7.452		0.127865	-1.817		0.127865	-0.711
	0.128529	-9.502		0.128529	-1.818		0.128529	-0.717
	0.129194	-11.035		0.129194	-1.811		0.129194	-0.7
	0.129871	-11.035		0.129871	-1.811		0.129871	-0.7
	0.130535	-8.712		0.130535	-1.816		0.130535	-0.707
	0.131199	-8.712		0.131199	-1.816		0.131199	-0.707
	0.131863	-10.444		0.131863	-1.804		0.131863	-0.684
	0.132527	-10.444		0.132527	-1.804		0.132527	-0.684
	0.133204	-11.724		0.133204	-1.796		0.133204	-0.671
	0.133868	-12.666		0.133868	-1.791		0.133868	-0.648
	0.134532	-12.666		0.134532	-1.791		0.134532	-0.648
	0.135196	-13.378		0.135196	-1.788		0.135196	-0.631
	0.13586	-13.378		0.13586	-1.788		0.13586	-0.631
	0.136537	-10.439		0.136537	-1.787		0.136537	-0.635
	0.137201	-8.257		0.137201	-1.781		0.137201	-0.632
	0.137866	-8.257		0.137866	-1.781		0.137866	-0.632
	0.13853	-13.909		0.13853	-1.791		0.13853	-0.642
	0.139194	-13.909		0.139194	-1.791		0.139194	-0.642
	0.139871	-10.847		0.139871	-1.791		0.139871	-0.642
	0.140535	-10.847		0.140535	-1.791		0.140535	-0.642
	0.141199	-8.547		0.141199	-1.785		0.141199	-0.623
	0.141863	-6.831		0.141863	-1.791		0.141863	-0.612
	0.142527	-6.831		0.142527	-1.791		0.142527	-0.612
	0.143204	-5.55		0.143204	-1.799		0.143204	-0.605
	0.143868	-5.55		0.143868	-1.799		0.143868	-0.605
	0.144532	-4.589		0.144532	-1.794		0.144532	-0.6
	0.145196	-3.857		0.145196	-1.788		0.145196	-0.593
	0.14586	-3.857		0.14586	-1.788		0.14586	-0.593
	0.146537	-6.804		0.146537	-1.785		0.146537	-0.579
	0.147202	-6.804		0.147202	-1.785		0.147202	-0.579
	0.147866	-8.995		0.147866	-1.778		0.147866	-0.563
	0.14853	-7.156		0.14853	-1.782		0.14853	-0.554
	0.149194	-7.156		0.149194	-1.782		0.149194	-0.554
	0.149871	-9.256		0.149871	-1.769		0.149871	-0.532
	0.150535	-9.256		0.150535	-1.769		0.150535	-0.532
	0.151199	-7.351		0.151199	-1.767		0.151199	-0.527
	0.151863	-7.351		0.151863	-1.767		0.151863	-0.527
	0.152527	-5.914		0.152527	-1.759		0.152527	-0.506
	0.153204	-8.334		0.153204	-1.75		0.153204	-0.486
	0.153868	-8.334		0.153868	-1.75		0.153868	-0.486
	0.154532	-10.133		0.154532	-1.75		0.154532	-0.477
	0.155196	-10.133		0.155196	-1.75		0.155196	-0.477
	0.15586	-8.012		0.15586	-1.752		0.15586	-0.464
	0.156538	-9.88		0.156538	-1.732		0.156538	-0.455
	0.157202	-9.88		0.157202	-1.732		0.157202	-0.455
	0.157866	-7.791		0.157866	-1.723		0.157866	-0.435
	0.15853	-7.791		0.15853	-1.723		0.15853	-0.435
	0.159194	-6.235		0.159194	-1.718		0.159194	-0.413
	0.159871	-6.235		0.159871	-1.718		0.159871	-0.413
	0.160535	-8.552		0.160535	-1.703		0.160535	-0.405
	0.161199	-6.787		0.161199	-1.696		0.161199	-0.375
	0.161863	-6.787		0.161863	-1.696		0.161863	-0.375
	0.162527	-5.477		0.162527	-1.68		0.162527	-0.365
	0.163204	-5.477		0.163204	-1.68		0.163204	-0.365
	0.163868	-7.972		0.163868	-1.671		0.163868	-0.333
	0.164532	-6.359		0.164532	-1.666		0.164532	-0.309
	0.165196	-6.359		0.165196	-1.666		0.165196	-0.309
	0.165861	-8.62		0.165861	-1.66		0.165861	-0.303
	0.166538	-8.62		0.166538	-1.66		0.166538	-0.303
	0.167202	-10.321		0.167202	-1.648		0.167202	-0.299
	0.167866	-10.321		0.167866	-1.648		0.167866	-0.299
	0.16853	-8.116		0.16853	-1.64		0.16853	-0.288
	0.169194	-6.455		0.169194	-1.634		0.169194	-0.258
	0.169871	-6.455		0.169871	-1.634		0.169871	-0.258
	0.170535	-8.702		0.170535	-1.621		0.170535	-0.236
	0.171199	-8.702		0.171199	-1.621		0.171199	-0.236
	0.171863	-10.353		0.171863	-1.61		0.171863	-0.224
	0.172527	-8.115		0.172527	-1.602		0.172527	-0.215
	0.173204	-8.115		0.173204	-1.602		0.173204	-0.215
	0.173868	-13.736		0.173868	-1.599		0.173868	-0.19
	0.174532	-13.736		0.174532	-1.599		0.174532	-0.19
	0.175197	-14.096		0.175197	-1.583		0.175197	-0.166
	0.175861	-14.346		0.175861	-1.583		0.175861	-0.166
	0.176538	-14.346		0.176538	-1.571		0.176538	-0.149
	0.177202	-18.331		0.177202	-1.557		0.177202	-0.138
	0.177866	-18.331		0.177866	-1.557		0.177866	-0.138
	0.17853	-14.072		0.17853	-1.55		0.17853	-0.114
	0.179194	-14.072		0.179194	-1.55		0.179194	-0.114
	0.179871	-10.877		0.179871	-1.542		0.179871	-0.098
	0.180535	-10.877		0.180535	-1.542		0.180535	-0.098
	0.181199	-8.496		0.181199	-1.537		0.181199	-0.088
	0.181863	-6.709		0.181863	-1.538		0.181863	-0.07
	0.182527	-6.709		0.182527	-1.538		0.182527	-0.07
	0.183204	-5.369		0.183204	-1.531		0.183204	-0.058
	0.183868	-5.369		0.183868	-1.531		0.183868	-0.058
	0.184533	-7.864		0.184533	-1.525		0.184533	-0.032
	0.185197	-6.235		0.185197	-1.514		0.185197	-0.021
	0.185861	-6.235		0.185861	-1.514		0.185861	-0.021
	0.186538	-5.017		0.186538	-1.52		0.186538	-0.006
	0.187202	-5.017		0.187202	-1.52		0.187202	-0.006
	0.187866	-4.094		0.187866	-1.512		0.187866	0.016
	0.18853	-3.407		0.18853	-1.504		0.18853	0.036
	0.189194	-3.407		0.189194	-1.504		0.189194	0.036
	0.189871	-6.4		0.189871	-1.492		0.189871	0.061
	0.190535	-6.4		0.190535	-1.492		0.190535	0.061
	0.191199	-8.607		0.191199	-1.478		0.191199	0.084
	0.191863	-8.607		0.191863	-1.478		0.191863	0.084
	0.192527	-10.258		0.192527	-1.466		0.192527	0.11
	0.193205	-7.991		0.193205	-1.452		0.193205	0.122
	0.193869	-7.991		0.193869	-1.452		0.193869	0.122
	0.194533	-6.308		0.194533	-1.45		0.194533	0.141
	0.195197	-6.308		0.195197	-1.45		0.195197	0.141
	0.195861	-5.043		0.195861	-1.441		0.195861	0.165
	0.196538	-7.596		0.196538	-1.425		0.196538	0.174
	0.197202	-7.596		0.197202	-1.425		0.197202	0.174
	0.197866	-6.014		0.197866	-1.42		0.197866	0.193
	0.19853	-6.014		0.19853	-1.42		0.19853	0.193
	0.199194	-4.816		0.199194	-1.418		0.199194	0.221
	0.199871	-4.816		0.199871	-1.418		0.199871	0.221
	0.200535	-7.418		0.200535	-1.403		0.200535	0.25
	0.201199	-9.331		0.201199	-1.394		0.201199	0.264
	0.201863	-9.331		0.201863	-1.394		0.201863	0.264
	0.202527	-10.763		0.202527	-1.375		0.202527	0.295
	0.203205	-10.763		0.203205	-1.375		0.203205	0.295
	0.203869	-8.356		0.203869	-1.365		0.203869	0.329
	0.204533	-6.608		0.204533	-1.36		0.204533	0.354
	0.205197	-6.608		0.205197	-1.36		0.205197	0.354
	0.205861	-8.771		0.205861	-1.354		0.205861	0.38
	0.206538	-8.771		0.206538	-1.354		0.206538	0.38
	0.207202	-6.867		0.207202	-1.341		0.207202	0.401
	0.207866	-6.867		0.207866	-1.341		0.207866	0.401
	0.20853	-8.917		0.20853	-1.336		0.20853	0.405
	0.209194	-6.973		0.209194	-1.332		0.209194	0.414
	0.209871	-6.973		0.209871	-1.332		0.209871	0.414
	0.210535	-5.516		0.210535	-1.313		0.210535	0.417
	0.211199	-5.516		0.211199	-1.313		0.211199	0.417
	0.211863	-11.734		0.211863	-1.311		0.211863	0.445
	0.212528	-12.522		0.212528	-1.303		0.212528	0.476
	0.213205	-12.522		0.213205	-1.303		0.213205	0.476
	0.213869	-9.666		0.213869	-1.301		0.213869	0.498
	0.214533	-9.666		0.214533	-1.301		0.214533	0.498
	0.215197	-7.519		0.215197	-1.291		0.215197	0.523
	0.215861	-7.519		0.215861	-1.291		0.215861	0.523
	0.216538	-5.916		0.216538	-1.286		0.216538	0.541
	0.217202	-8.193		0.217202	-1.283		0.217202	0.561
	0.217866	-8.193		0.217866	-1.283		0.217866	0.561
	0.21853	-9.906		0.21853	-1.278		0.21853	0.589
	0.219194	-9.906		0.219194	-1.278		0.219194	0.589
	0.219871	-7.712		0.219871	-1.274		0.219871	0.618
	0.220535	-6.043		0.220535	-1.264		0.220535	0.639
	0.2212	-6.043		0.2212	-1.264		0.2212	0.639
	0.221864	-8.293		0.221864	-1.258		0.221864	0.66
	0.222528	-8.293		0.222528	-1.258		0.222528	0.66
	0.223205	-6.493		0.223205	-1.249		0.223205	0.681
	0.223869	-6.493		0.223869	-1.249		0.223869	0.681
	0.224533	-5.118		0.224533	-1.245		0.224533	0.693
	0.225197	-4.104		0.225197	-1.241		0.225197	0.724
	0.225861	-4.104		0.225861	-1.241		0.225861	0.724
	0.226538	-6.85		0.226538	-1.233		0.226538	0.747
	0.227202	-6.85		0.227202	-1.233		0.227202	0.747
	0.227866	-5.411		0.227866	-1.234		0.227866	0.771
	0.22853	-4.334		0.22853	-1.236		0.22853	0.803
	0.229194	-4.334		0.229194	-1.236		0.229194	0.803
	0.229871	-3.524		0.229871	-1.24		0.229871	0.825
	0.230536	-3.524		0.230536	-1.24		0.230536	0.825
	0.2312	-2.9		0.2312	-1.239		0.2312	0.85
	0.231864	-2.455		0.231864	-1.23		0.231864	0.89
	0.232528	-2.455		0.232528	-1.23		0.232528	0.89
	0.233205	-2.135		0.233205	-1.222		0.233205	0.898
	0.233869	-2.135		0.233869	-1.222		0.233869	0.898
	0.234533	-1.905		0.234533	-1.224		0.234533	0.915
	0.235197	-1.905		0.235197	-1.224		0.235197	0.915
	0.235861	-1.713		0.235861	-1.228		0.235861	0.922
	0.236538	-1.563		0.236538	-1.221		0.236538	0.937
	0.237202	-1.563		0.237202	-1.221		0.237202	0.937
	0.237866	-1.478		0.237866	-1.213		0.237866	0.964
	0.23853	-1.478		0.23853	-1.213		0.23853	0.964
	0.239194	-1.399		0.239194	-1.215		0.239194	0.988
	0.239872	-1.339		0.239872	-1.213		0.239872	0.998
	0.240536	-1.339		0.240536	-1.213		0.240536	0.998
	0.2412	-4.789		0.2412	-1.216		0.2412	1.025
	0.241864	-4.789		0.241864	-1.216		0.241864	1.025
	0.242528	-3.846		0.242528	-1.226		0.242528	1.041
	0.243205	-3.17		0.243205	-1.222		0.243205	1.063
	0.243869	-3.17		0.243869	-1.222		0.243869	1.063
	0.244533	-2.655		0.244533	-1.22		0.244533	1.086
	0.245197	-2.655		0.245197	-1.22		0.245197	1.086
	0.245861	-2.288		0.245861	-1.206		0.245861	1.108
	0.246538	-2.288		0.246538	-1.206		0.246538	1.108
	0.247202	-1.982		0.247202	-1.191		0.247202	1.13
	0.247866	-1.754		0.247866	-1.188		0.247866	1.144
	0.24853	-1.754		0.24853	-1.188		0.24853	1.144
	0.249195	-5.085		0.249195	-1.186		0.249195	1.175
	0.249872	-5.085		0.249872	-1.186		0.249872	1.175
	0.250536	-4.072		0.250536	-1.179		0.250536	1.206
	0.2512	-3.308		0.2512	-1.178		0.2512	1.239
	0.251864	-3.308		0.251864	-1.178		0.251864	1.239
	0.252528	-2.741		0.252528	-1.179		0.252528	1.263
	0.253205	-2.741		0.253205	-1.179		0.253205	1.263
	0.253869	-5.811		0.253869	-1.17		0.253869	1.288
	0.254533	-8.086		0.254533	-1.165		0.254533	1.317
	0.255197	-8.086		0.255197	-1.165		0.255197	1.317
	0.255861	-9.799		0.255861	-1.161		0.255861	1.345
	0.256538	-9.799		0.256538	-1.161		0.256538	1.345
	0.257202	-7.584		0.257202	-1.154		0.257202	1.381
	0.257867	-7.584		0.257867	-1.154		0.257867	1.381
	0.258531	-13.234		0.258531	-1.142		0.258531	1.408
	0.259195	-13.601		0.259195	-1.14		0.259195	1.425
	0.259872	-13.601		0.259872	-1.14		0.259872	1.425
	0.260536	-10.407		0.260536	-1.136		0.260536	1.443
	0.2612	-10.407		0.2612	-1.136		0.2612	1.443
	0.261864	-15.321		0.261864	-1.135		0.261864	1.457
	0.262528	-15.321		0.262528	-1.135		0.262528	1.457
	0.263205	-15.146		0.263205	-1.133		0.263205	1.49
	0.263869	-15.027		0.263869	-1.13		0.263869	1.509
	0.264533	-15.027		0.264533	-1.13		0.264533	1.509
	0.265197	-14.95		0.265197	-1.119		0.265197	1.545
	0.265861	-14.95		0.265861	-1.119		0.265861	1.545
	0.266538	-11.438		0.266538	-1.119		0.266538	1.58
	0.267203	-11.438		0.267203	-1.119		0.267203	1.58
	0.267867	-12.274		0.267867	-1.12		0.267867	1.6
	0.268531	-9.441		0.268531	-1.127		0.268531	1.619
	0.269195	-9.441		0.269195	-1.127		0.269195	1.619
	0.269872	-7.316		0.269872	-1.11		0.269872	1.646
	0.270536	-7.316		0.270536	-1.11		0.270536	1.646
	0.2712	-5.733		0.2712	-1.12		0.2712	1.674
	0.271864	-4.567		0.271864	-1.129		0.271864	1.699
	0.272528	-4.567		0.272528	-1.129		0.272528	1.699
	0.273205	-11.019		0.273205	-1.127		0.273205	1.725
	0.273869	-11.019		0.273869	-1.127		0.273869	1.725
	0.274533	-8.484		0.274533	-1.132		0.274533	1.759
	0.275197	-8.484		0.275197	-1.132		0.275197	1.759
	0.275861	-13.909		0.275861	-1.124		0.275861	1.789
	0.276538	-14.123		0.276538	-1.12		0.276538	1.811
	0.277203	-14.123		0.277203	-1.12		0.277203	1.811
	0.277867	-14.283		0.277867	-1.115		0.277867	1.844
	0.278531	-14.283		0.278531	-1.115		0.278531	1.844
	0.279195	-10.936		0.279195	-1.116		0.279195	1.864
	0.279872	-11.913		0.279872	-1.111		0.279872	1.901
	0.280536	-11.913		0.280536	-1.111		0.280536	1.901
	0.2812	-9.149		0.2812	-1.108		0.2812	1.926
	0.281864	-9.149		0.281864	-1.108		0.281864	1.926
	0.282528	-7.112		0.282528	-1.114		0.282528	1.951
	0.283205	-5.567		0.283205	-1.114		0.283205	1.983
	0.283869	-5.567		0.283869	-1.114		0.283869	1.983
	0.284533	-7.916		0.284533	-1.118		0.284533	2.011
	0.285197	-7.916		0.285197	-1.118		0.285197	2.011
	0.285861	-6.189		0.285861	-1.109		0.285861	2.037
	0.286538	-6.189		0.286538	-1.109		0.286538	2.037
	0.287203	-4.881		0.287203	-1.107		0.287203	2.055
	0.287867	-3.915		0.287867	-1.113		0.287867	2.077
	0.288531	-3.915		0.288531	-1.113		0.288531	2.077
	0.289195	-3.179		0.289195	-1.114		0.289195	2.113
	0.289872	-3.179		0.289872	-1.114		0.289872	2.113
	0.290536	-2.636		0.290536	-1.107		0.290536	2.143
	0.2912	-2.247		0.2912	-1.113		0.2912	2.18
	0.291864	-2.247		0.291864	-1.113		0.291864	2.18
	0.292528	-1.951		0.292528	-1.109		0.292528	2.201
	0.293205	-1.951		0.293205	-1.109		0.293205	2.201
	0.293869	-5.228		0.293869	-1.111		0.293869	2.223
	0.294533	-5.228		0.294533	-1.111		0.294533	2.223
	0.295197	-7.662		0.295197	-1.111		0.295197	2.262
	0.295861	-5.987		0.295861	-1.113		0.295861	2.289
	0.296538	-5.987		0.296538	-1.113		0.296538	2.289
	0.297202	-4.744		0.297202	-1.105		0.297202	2.326
	0.297867	-4.744		0.297867	-1.105		0.297867	2.326
	0.298531	-3.814		0.298531	-1.105		0.298531	2.352
	0.299195	-3.116		0.299195	-1.108		0.299195	2.372
	0.299862	-3.116		0.299862	-1.108		0.299862	2.372
	0.300529	-2.591		0.300529	-1.106		0.300529	2.397
	0.301193	-2.591		0.301193	-1.106		0.301193	2.397
	0.301861	-2.191		0.301861	-1.106		0.301861	2.422
	0.302528	-1.908		0.302528	-1.106		0.302528	2.443
	0.303195	-1.908		0.303195	-1.106		0.303195	2.443
	0.303863	-5.208		0.303863	-1.1		0.303863	2.482
	0.304527	-5.208		0.304527	-1.1		0.304527	2.482
	0.305194	-4.156		0.305194	-1.104		0.305194	2.512
	0.305861	-4.156		0.305861	-1.104		0.305861	2.512
	0.306538	-6.89		0.306538	-1.103		0.306538	2.533
	0.307203	-12.746		0.307203	-1.103		0.307203	2.561
	0.307867	-12.746		0.307867	-1.103		0.307867	2.561
	0.308531	-9.792		0.308531	-1.097		0.308531	2.604
	0.309195	-9.792		0.309195	-1.097		0.309195	2.604
	0.309872	-7.567		0.309872	-1.102		0.309872	2.641
	0.310536	-9.4		0.310536	-1.097		0.310536	2.674
	0.3112	-9.4		0.3112	-1.097		0.3112	2.674
	0.311864	-7.286		0.311864	-1.094		0.311864	2.713
	0.312528	-7.286		0.312528	-1.094		0.312528	2.713
	0.313205	-5.703		0.313205	-1.099		0.313205	2.733
	0.313869	-5.703		0.313869	-1.099		0.313869	2.733
	0.314533	-8.016		0.314533	-1.096		0.314533	2.769
	0.315197	-9.75		0.315197	-1.091		0.315197	2.794
	0.315861	-9.75		0.315861	-1.091		0.315861	2.794
	0.316538	-7.57		0.316538	-1.093		0.316538	2.837
	0.317203	-7.57		0.317203	-1.093		0.317203	2.837
	0.317867	-5.926		0.317867	-1.09		0.317867	2.858
	0.318531	-4.709		0.318531	-1.1		0.318531	2.877
	0.319195	-4.709		0.319195	-1.1		0.319195	2.877
	0.319872	-3.79		0.319872	-1.099		0.319872	2.904
	0.320536	-3.79		0.320536	-1.099		0.320536	2.904
	0.3212	-3.098		0.3212	-1.097		0.3212	2.922
	0.321864	-3.098		0.321864	-1.097		0.321864	2.922
	0.322528	-2.589		0.322528	-1.102		0.322528	2.961
	0.323205	-2.211		0.323205	-1.104		0.323205	2.999
	0.323869	-2.211		0.323869	-1.104		0.323869	2.999
	0.324533	-1.929		0.324533	-1.098		0.324533	3.021
	0.325197	-1.929		0.325197	-1.098		0.325197	3.021
	0.325861	-1.737		0.325861	-1.1		0.325861	3.062
	0.326538	-1.587		0.326538	-1.102		0.326538	3.086
	0.327203	-1.587		0.327203	-1.102		0.327203	3.086
	0.327867	-1.464		0.327867	-1.101		0.327867	3.116
	0.328531	-1.464		0.328531	-1.101		0.328531	3.116
	0.329195	-1.384		0.329195	-1.1		0.329195	3.14
	0.329872	-4.823		0.329872	-1.095		0.329872	3.18
	0.330536	-4.823		0.330536	-1.095		0.330536	3.18
	0.3312	-3.872		0.3312	-1.104		0.3312	3.227
	0.331864	-3.872		0.331864	-1.104		0.331864	3.227
	0.332528	-3.188		0.332528	-1.099		0.332528	3.258
	0.333205	-2.653		0.333205	-1.102		0.333205	3.288
	0.333869	-2.653		0.333869	-1.102		0.333869	3.288
	0.334533	-5.763		0.334533	-1.109		0.334533	3.325
	0.335197	-5.763		0.335197	-1.109		0.335197	3.325
	0.335861	-8.087		0.335861	-1.1		0.335861	3.377
	0.336538	-8.087		0.336538	-1.1		0.336538	3.377
	0.337203	-6.33		0.337203	-1.1		0.337203	3.407
	0.337867	-4.998		0.337867	-1.095		0.337867	3.442
	0.338531	-4.998		0.338531	-1.095		0.338531	3.442
	0.339195	-7.527		0.339195	-1.084		0.339195	3.477
	0.339872	-7.527		0.339872	-1.084		0.339872	3.477
	0.340536	-5.896		0.340536	-1.092		0.340536	3.497
	0.3412	-4.674		0.3412	-1.098		0.3412	3.513
	0.341864	-4.674		0.341864	-1.098		0.341864	3.513
	0.342528	-3.778		0.342528	-1.103		0.342528	3.569
	0.343205	-3.778		0.343205	-1.103		0.343205	3.569
	0.343869	-3.123		0.343869	-1.095		0.343869	3.594
	0.344533	-3.123		0.344533	-1.095		0.344533	3.594
	0.345197	-2.624		0.345197	-1.101		0.345197	3.633
	0.345861	-9.619		0.345861	-1.097		0.345861	3.673
	0.346538	-9.619		0.346538	-1.097		0.346538	3.673
	0.347203	-7.488		0.347203	-1.099		0.347203	3.7
	0.347867	-7.488		0.347867	-1.099		0.347867	3.7
	0.348531	-5.896		0.348531	-1.105		0.348531	3.737
	0.349195	-4.701		0.349195	-1.111		0.349195	3.771
	0.349872	-4.701		0.349872	-1.111		0.349872	3.771
	0.350536	-3.816		0.350536	-1.118		0.350536	3.813
	0.3512	-3.816		0.3512	-1.118		0.3512	3.813
	0.351864	-3.143		0.351864	-1.119		0.351864	3.854
	0.352528	-3.143		0.352528	-1.119		0.352528	3.854
	0.353205	-6.165		0.353205	-1.114		0.353205	3.897
	0.353869	-4.904		0.353869	-1.112		0.353869	3.928
	0.354533	-4.904		0.354533	-1.112		0.354533	3.928
	0.355197	-7.469		0.355197	-1.115		0.355197	3.968
	0.355861	-7.469		0.355861	-1.115		0.355861	3.968
	0.356538	-9.375		0.356538	-1.108		0.356538	4.001
	0.357202	-7.31		0.357202	-1.111		0.357202	4.037
	0.357867	-7.31		0.357867	-1.111		0.357867	4.037
	0.358531	-5.751		0.358531	-1.109		0.358531	4.067
	0.359195	-5.751		0.359195	-1.109		0.359195	4.067
	0.359872	-8.109		0.359872	-1.112		0.359872	4.102
	0.360536	-8.109		0.360536	-1.112		0.360536	4.102
	0.3612	-6.35		0.3612	-1.12		0.3612	4.129
	0.361864	-8.56		0.361864	-1.127		0.361864	4.153
	0.362528	-8.56		0.362528	-1.127		0.362528	4.153
	0.363205	-6.706		0.363205	-1.138		0.363205	4.186
	0.363869	-6.706		0.363869	-1.138		0.363869	4.186
	0.364533	-5.333		0.364533	-1.154		0.364533	4.223
	0.365197	-7.816		0.365197	-1.166		0.365197	4.246
	0.365861	-7.816		0.365861	-1.166		0.365861	4.246
	0.366538	-9.653		0.366538	-1.171		0.366538	4.28
	0.367202	-9.653		0.367202	-1.171		0.367202	4.28
	0.367867	-7.54		0.367867	-1.182		0.367867	4.31
	0.368531	-5.952		0.368531	-1.185		0.368531	4.34
	0.369195	-5.952		0.369195	-1.185		0.369195	4.34
	0.369872	-8.282		0.369872	-1.183		0.369872	4.375
	0.370536	-8.282		0.370536	-1.183		0.370536	4.375
	0.3712	-6.517		0.3712	-1.189		0.3712	4.409
	0.371864	-6.517		0.371864	-1.189		0.371864	4.409
	0.372528	-8.705		0.372528	-1.193		0.372528	4.431
	0.373205	-6.848		0.373205	-1.196		0.373205	4.465
	0.373869	-6.848		0.373869	-1.196		0.373869	4.465
	0.374533	-5.447		0.374533	-1.203		0.374533	4.508
	0.375197	-5.447		0.375197	-1.203		0.375197	4.508
	0.375861	-4.397		0.375861	-1.209		0.375861	4.533
	0.376538	-3.613		0.376538	-1.203		0.376538	4.585
	0.377202	-3.613		0.377202	-1.203		0.377202	4.585
	0.377867	-3.04		0.377867	-1.204		0.377867	4.61
	0.378531	-3.04		0.378531	-1.204		0.378531	4.61
	0.379195	-2.596		0.379195	-1.213		0.379195	4.651
	0.379872	-2.596		0.379872	-1.213		0.379872	4.651
	0.380536	-2.277		0.380536	-1.205		0.380536	4.698
	0.3812	-2.041		0.3812	-1.202		0.3812	4.743
	0.381864	-2.041		0.381864	-1.202		0.381864	4.743
	0.382528	-5.375		0.382528	-1.191		0.382528	4.776
	0.383205	-5.375		0.383205	-1.191		0.383205	4.776
	0.383869	-4.361		0.383869	-1.184		0.383869	4.821
	0.384533	-3.601		0.384533	-1.19		0.384533	4.847
	0.385197	-3.601		0.385197	-1.19		0.385197	4.847
	0.385861	-3.04		0.385861	-1.195		0.385861	4.865
	0.386538	-3.04		0.386538	-1.195		0.386538	4.865
	0.387202	-2.603		0.387202	-1.205		0.387202	4.907
	0.387867	-2.277		0.387867	-1.218		0.387867	4.947
	0.388531	-2.277		0.388531	-1.218		0.388531	4.947
	0.389195	-2.041		0.389195	-1.219		0.389195	4.986
	0.389872	-2.041		0.389872	-1.219		0.389872	4.986
	0.390536	-1.881		0.390536	-1.231		0.390536	5.003
	0.3912	-1.881		0.3912	-1.231		0.3912	5.003
	0.391864	-1.753		0.391864	-1.232		0.391864	5.035
	0.392528	-1.66		0.392528	-1.236		0.392528	5.073
	0.393205	-1.66		0.393205	-1.236		0.393205	5.073
	0.393869	-1.591		0.393869	-1.244		0.393869	5.115
	0.394533	-1.591		0.394533	-1.244		0.394533	5.115
	0.395197	-1.539		0.395197	-1.252		0.395197	5.145
	0.395861	-1.516		0.395861	-1.242		0.395861	5.195
	0.396538	-1.516		0.396538	-1.242		0.396538	5.195
	0.397202	-1.484		0.397202	-1.239		0.397202	5.242
	0.397867	-1.484		0.397867	-1.239		0.397867	5.242
	0.398531	-1.478		0.398531	-1.243		0.398531	5.28
	0.399195	-1.465		0.399195	-1.244		0.399195	5.322
	0.399872	-1.465		0.399872	-1.244		0.399872	5.322
	0.400536	-1.435		0.400536	-1.228		0.400536	5.357
	0.4012	-1.435		0.4012	-1.228		0.4012	5.357
	0.401864	-1.433		0.401864	-1.226		0.401864	5.396
	0.402528	-1.439		0.402528	-1.225		0.402528	5.448
	0.403205	-1.439		0.403205	-1.225		0.403205	5.448
	0.403869	-1.437		0.403869	-1.222		0.403869	5.47
	0.404533	-1.437		0.404533	-1.222		0.404533	5.47
	0.405197	-1.431		0.405197	-1.214		0.405197	5.516
	0.405861	-1.431		0.405861	-1.214		0.405861	5.516
	0.406538	-1.431		0.406538	-1.207		0.406538	5.553
	0.407202	-1.425		0.407202	-1.204		0.407202	5.6
	0.407867	-1.425		0.407867	-1.204		0.407867	5.6
	0.408531	-1.413		0.408531	-1.204		0.408531	5.631
	0.409195	-1.4		0.409195	-1.204		0.409195	5.631
	0.409872	-1.4		0.409872	-1.199		0.409872	5.674
	0.410536	-1.405		0.410536	-1.191		0.410536	5.722
	0.4112	-1.405		0.4112	-1.191		0.4112	5.722
	0.411864	-1.4		0.411864	-1.186		0.411864	5.762
	0.412528	-1.4		0.412528	-1.186		0.412528	5.762
	0.413205	-1.396		0.413205	-1.196		0.413205	5.81
	0.413869	-1.401		0.413869	-1.203		0.413869	5.846
	0.414533	-1.401		0.414533	-1.203		0.414533	5.846
	0.415197	-1.406		0.415197	-1.199		0.415197	5.897
	0.415861	-1.406		0.415861	-1.199		0.415861	5.897
	0.416538	-4.936		0.416538	-1.205		0.416538	5.933
	0.417202	-4.936		0.417202	-1.205		0.417202	5.933
	0.417866	-4.054		0.417866	-1.201		0.417866	5.964
	0.418531	-3.372		0.418531	-1.204		0.418531	6.016
	0.419195	-3.372		0.419195	-1.204		0.419195	6.016
	0.419872	-2.881		0.419872	-1.202		0.419872	6.059
	0.420536	-2.881		0.420536	-1.202		0.420536	6.059
	0.4212	-2.505		0.4212	-1.192		0.4212	6.099
	0.421864	-2.22		0.421864	-1.199		0.421864	6.13
	0.422528	-2.22		0.422528	-1.199		0.422528	6.13
	0.423205	-2.032		0.423205	-1.21		0.423205	6.158
	0.423869	-2.032		0.423869	-1.21		0.423869	6.158
	0.424533	-5.398		0.424533	-1.21		0.424533	6.179
	0.425197	-7.902		0.425197	-1.215		0.425197	6.224
	0.425861	-7.902		0.425861	-1.215		0.425861	6.224
	0.426538	-6.281		0.426538	-1.226		0.426538	6.256
	0.427202	-6.281		0.427202	-1.226		0.427202	6.256
	0.427866	-5.082		0.427866	-1.225		0.427866	6.286
	0.428531	-5.082		0.428531	-1.225		0.428531	6.286
	0.429195	-4.17		0.429195	-1.24		0.429195	6.313
	0.429872	-3.497		0.429872	-1.251		0.429872	6.361
	0.430536	-3.497		0.430536	-1.251		0.430536	6.361
	0.4312	-6.52		0.4312	-1.245		0.4312	6.405
	0.431864	-6.52		0.431864	-1.245		0.431864	6.405
	0.432528	-8.755		0.432528	-1.251		0.432528	6.436
	0.433205	-6.929		0.433205	-1.26		0.433205	6.476
	0.433869	-6.929		0.433869	-1.26		0.433869	6.476
	0.434533	-5.575		0.434533	-1.275		0.434533	6.521
	0.435197	-5.575		0.435197	-1.275		0.435197	6.521
	0.435861	-8.054		0.435861	-1.278		0.435861	6.559
	0.436538	-8.054		0.436538	-1.278		0.436538	6.559
	0.437202	-6.428		0.437202	-1.278		0.437202	6.608
	0.437866	-8.707		0.437866	-1.282		0.437866	6.632
	0.438531	-8.707		0.438531	-1.282		0.438531	6.632
	0.439195	-6.908		0.439195	-1.284		0.439195	6.669
	0.439872	-6.908		0.439872	-1.284		0.439872	6.669
	0.440536	-5.563		0.440536	-1.29		0.440536	6.71
	0.4412	-4.558		0.4412	-1.287		0.4412	6.76
	0.441864	-4.558		0.441864	-1.287		0.441864	6.76
	0.442528	-3.811		0.442528	-1.292		0.442528	6.797
	0.443205	-3.811		0.443205	-1.292		0.443205	6.797
	0.443869	-3.244		0.443869	-1.308		0.443869	6.83
	0.444533	-3.244		0.444533	-1.308		0.444533	6.83
	0.445197	-6.331		0.445197	-1.305		0.445197	6.877
	0.445861	-5.124		0.445861	-1.298		0.445861	6.91
	0.446538	-5.124		0.446538	-1.298		0.446538	6.91
	0.447202	-4.228		0.447202	-1.306		0.447202	6.947
	0.447866	-4.228		0.447866	-1.306		0.447866	6.947
	0.448531	-3.572		0.448531	-1.308		0.448531	6.979
	0.449195	-3.091		0.449195	-1.31		0.449195	7.013
	0.449872	-3.091		0.449872	-1.31		0.449872	7.013
	0.450536	-6.244		0.450536	-1.309		0.450536	7.057
	0.4512	-6.244		0.4512	-1.309		0.4512	7.057
	0.451864	-5.061		0.451864	-1.318		0.451864	7.099
	0.452528	-4.2		0.452528	-1.324		0.452528	7.127
	0.453205	-4.2		0.453205	-1.324		0.453205	7.127
	0.453869	-7.063		0.453869	-1.315		0.453869	7.168
	0.454533	-7.063		0.454533	-1.315		0.454533	7.168
	0.455197	-5.689		0.455197	-1.322		0.455197	7.21
	0.455861	-5.689		0.455861	-1.322		0.455861	7.21
	0.456538	-4.673		0.456538	-1.326		0.456538	7.242
	0.457202	-3.899		0.457202	-1.329		0.457202	7.277
	0.457866	-3.899		0.457866	-1.329		0.457866	7.277
	0.458531	-3.321		0.458531	-1.329		0.458531	7.328
	0.459195	-3.321		0.459195	-1.329		0.459195	7.328
	0.459872	-2.883		0.459872	-1.332		0.459872	7.375
	0.460536	-2.567		0.460536	-1.324		0.460536	7.421
	0.4612	-2.567		0.4612	-1.324		0.4612	7.421
	0.461864	-2.333		0.461864	-1.327		0.461864	7.459
	0.462528	-2.333		0.462528	-1.327		0.462528	7.459
	0.463205	-2.168		0.463205	-1.321		0.463205	7.509
	0.463869	-2.048		0.463869	-1.325		0.463869	7.555
	0.464533	-2.048		0.464533	-1.325		0.464533	7.555
	0.465197	-1.941		0.465197	-1.32		0.465197	7.597
	0.465861	-1.941		0.465861	-1.32		0.465861	7.597
	0.466538	-5.395		0.466538	-1.311		0.466538	7.644
	0.467202	-5.395		0.467202	-1.311		0.467202	7.644
	0.467866	-4.451		0.467866	-1.308		0.467866	7.694
	0.468531	-7.253		0.468531	-1.299		0.468531	7.742
	0.469195	-7.253		0.469195	-1.299		0.469195	7.742
	0.469872	-9.327		0.469872	-1.294		0.469872	7.797
	0.470536	-9.327		0.470536	-1.294		0.470536	7.797
	0.4712	-7.396		0.4712	-1.301		0.4712	7.845
	0.471864	-5.92		0.471864	-1.306		0.471864	7.893
	0.472528	-5.92		0.472528	-1.306		0.472528	7.893
	0.473205	-4.84		0.473205	-1.304		0.473205	7.922
	0.473869	-4.84		0.473869	-1.304		0.473869	7.922
	0.474533	-4.017		0.474533	-1.303		0.474533	7.956
	0.475197	-3.409		0.475197	-1.303		0.475197	8
	0.475861	-3.409		0.475861	-1.303		0.475861	8
	0.476538	-2.973		0.476538	-1.302		0.476538	8.033
	0.477202	-2.973		0.477202	-1.302		0.477202	8.033
	0.477866	-2.644		0.477866	-1.31		0.477866	8.078
	0.478531	-2.644		0.478531	-1.31		0.478531	8.078
	0.479195	-2.385		0.479195	-1.312		0.479195	8.124
	0.479872	-5.733		0.479872	-1.312		0.479872	8.165
	0.480536	-5.733		0.480536	-1.312		0.480536	8.165
	0.4812	-4.702		0.4812	-1.312		0.4812	8.2
	0.481864	-4.702		0.481864	-1.312		0.481864	8.2
	0.482528	-3.944		0.482528	-1.315		0.482528	8.244
	0.483205	-3.357		0.483205	-1.314		0.483205	8.274
	0.483869	-3.357		0.483869	-1.314		0.483869	8.274
	0.484533	-6.441		0.484533	-1.303		0.484533	8.318
	0.485197	-6.441		0.485197	-1.303		0.485197	8.318
	0.485861	-8.736		0.485861	-1.308		0.485861	8.357
	0.486538	-8.736		0.486538	-1.308		0.486538	8.357
	0.487202	-14.306		0.487202	-1.317		0.487202	8.406
	0.487866	-11.125		0.487866	-1.315		0.487866	8.444
	0.48853	-11.125		0.48853	-1.315		0.48853	8.444
	0.489195	-8.75		0.489195	-1.321		0.489195	8.484
	0.489872	-8.75		0.489872	-1.321		0.489872	8.484
	0.490536	-10.476		0.490536	-1.32		0.490536	8.512
	0.4912	-8.268		0.4912	-1.327		0.4912	8.545
	0.491864	-8.268		0.491864	-1.327		0.491864	8.545
	0.492528	-6.61		0.492528	-1.33		0.492528	8.577
	0.493205	-6.61		0.493205	-1.33		0.493205	8.577
	0.493869	-5.368		0.493869	-1.322		0.493869	8.623
	0.494533	-5.368		0.494533	-1.322		0.494533	8.623
	0.495197	-4.444		0.495197	-1.321		0.495197	8.659
	0.495861	-7.263		0.495861	-1.317		0.495861	8.707
	0.496538	-7.263		0.496538	-1.317		0.496538	8.707
	0.497202	-9.372		0.497202	-1.315		0.497202	8.751
	0.497866	-9.372		0.497866	-1.315		0.497866	8.751
	0.49853	-10.935		0.49853	-1.313		0.49853	8.78
	0.499195	-10.935		0.499195	-1.313		0.499195	8.78
	0.499862	-8.597		0.499862	-1.322		0.499862	8.826
	0.500529	-10.372		0.500529	-1.329		0.500529	8.864
	0.501193	-10.372		0.501193	-1.329		0.501193	8.864
	0.501861	-8.185		0.501861	-1.331		0.501861	8.91
	0.502528	-8.185		0.502528	-1.331		0.502528	8.91
	0.503195	-6.549		0.503195	-1.333		0.503195	8.951
	0.503863	-5.322		0.503863	-1.337		0.503863	8.996
	0.504527	-5.322		0.504527	-1.337		0.504527	8.996
	0.505194	-4.433		0.505194	-1.342		0.505194	9.041
	0.505865	-4.433		0.505865	-1.342		0.505865	9.041
	0.506529	-3.747		0.506529	-1.349		0.506529	9.082
	0.507206	-3.249		0.507206	-1.346		0.507206	9.118
	0.50787	-3.249		0.50787	-1.346		0.50787	9.118
	0.508534	-2.873		0.508534	-1.343		0.508534	9.174
	0.509198	-2.873		0.509198	-1.343		0.509198	9.174
	0.509862	-2.613		0.509862	-1.347		0.509862	9.219
	0.510539	-2.407		0.510539	-1.352		0.510539	9.26
	0.511203	-2.407		0.511203	-1.352		0.511203	9.26
	0.511867	-2.245		0.511867	-1.344		0.511867	9.294
	0.512531	-2.245		0.512531	-1.344		0.512531	9.294
	0.513195	-2.14		0.513195	-1.348		0.513195	9.345
	0.513872	-2.034		0.513872	-1.36		0.513872	9.379
	0.514536	-2.034		0.514536	-1.36		0.514536	9.379
	0.5152	-1.97		0.5152	-1.359		0.5152	9.43
	0.515865	-1.97		0.515865	-1.359		0.515865	9.43
	0.516529	-1.933		0.516529	-1.35		0.516529	9.469
	0.517206	-1.933		0.517206	-1.35		0.517206	9.469
	0.51787	-1.904		0.51787	-1.353		0.51787	9.495
	0.518534	-1.891		0.518534	-1.349		0.518534	9.536
	0.519198	-1.891		0.519198	-1.349		0.519198	9.536
	0.519862	-1.875		0.519862	-1.346		0.519862	9.578
	0.520539	-1.875		0.520539	-1.346		0.520539	9.578
	0.521203	-1.878		0.521203	-1.35		0.521203	9.614
	0.521867	-1.872		0.521867	-1.358		0.521867	9.664
	0.522531	-1.872		0.522531	-1.358		0.522531	9.664
	0.523195	-1.869		0.523195	-1.355		0.523195	9.701
	0.523872	-1.869		0.523872	-1.355		0.523872	9.701
	0.524536	-5.379		0.524536	-1.341		0.524536	9.748
	0.5252	-5.379		0.5252	-1.341		0.5252	9.748
	0.525865	-11.863		0.525865	-1.339		0.525865	9.779
	0.526529	-9.336		0.526529	-1.336		0.526529	9.826
	0.527206	-9.336		0.527206	-1.336		0.527206	9.826
	0.52787	-7.416		0.52787	-1.332		0.52787	9.868
	0.528534	-7.416		0.528534	-1.332		0.528534	9.868
	0.529198	-6.005		0.529198	-1.344		0.529198	9.906
	0.529862	-8.477		0.529862	-1.339		0.529862	9.95
	0.530539	-8.477		0.530539	-1.339		0.530539	9.95
	0.531203	-10.3		0.531203	-1.349		0.531203	9.99
	0.531867	-10.3		0.531867	-1.349		0.531867	9.99
	0.532528	-8.178		0.532528	-1.347		0.532528	10.024
	0.533195	-6.566		0.533195	-1.345		0.533195	10.068
	0.533863	-6.566		0.533863	-1.345		0.533863	10.068
	0.534527	-5.369		0.534527	-1.344		0.534527	10.104
	0.535194	-5.369		0.535194	-1.344		0.535194	10.104
	0.535861	-4.47		0.535861	-1.35		0.535861	10.154
	0.536529	-4.47		0.536529	-1.35		0.536529	10.154
	0.537196	-3.817		0.537196	-1.361		0.537196	10.179
	0.53786	-3.331		0.53786	-1.362		0.53786	10.203
	0.538527	-3.331		0.538527	-1.362		0.538527	10.203
	0.539201	-2.954		0.539201	-1.369		0.539201	10.239
	0.539865	-2.954		0.539865	-1.369		0.539865	10.239
	0.540529	-2.681		0.540529	-1.367		0.540529	10.272
	0.541193	-2.681		0.541193	-1.367		0.541193	10.272
	0.541871	-2.485		0.541871	-1.378		0.541871	10.314
	0.542535	-2.329		0.542535	-1.377		0.542535	10.336
	0.543199	-2.329		0.543199	-1.377		0.543199	10.336
	0.543863	-5.745		0.543863	-1.372		0.543863	10.387
	0.544527	-5.745		0.544527	-1.372		0.544527	10.387
	0.545204	-4.768		0.545204	-1.375		0.545204	10.429
	0.545868	-7.572		0.545868	-1.37		0.545868	10.472
	0.546532	-7.572		0.546532	-1.37		0.546532	10.472
	0.547196	-9.645		0.547196	-1.37		0.547196	10.513
	0.54786	-9.645		0.54786	-1.37		0.54786	10.513
	0.548537	-7.684		0.548537	-1.373		0.548537	10.541
	0.549201	-7.684		0.549201	-1.373		0.549201	10.541
	0.549865	-6.22		0.549865	-1.366		0.549865	10.584
	0.550529	-5.123		0.550529	-1.363		0.550529	10.628
	0.551193	-5.123		0.551193	-1.363		0.551193	10.628
	0.551871	-7.826		0.551871	-1.36		0.551871	10.657
	0.552535	-6.315		0.552535	-1.362		0.552535	10.702
	0.553199	-6.315		0.553199	-1.362		0.553199	10.702
	0.553863	-5.187		0.553863	-1.363		0.553863	10.751
	0.554527	-5.187		0.554527	-1.363		0.554527	10.751
	0.555204	-4.364		0.555204	-1.361		0.555204	10.792
	0.555868	-4.364		0.555868	-1.361		0.555868	10.792
	0.556532	-7.278		0.556532	-1.355		0.556532	10.841
	0.557196	-7.278		0.557196	-1.355		0.557196	10.841
	0.55786	-5.922		0.55786	-1.361		0.55786	10.882
	0.558537	-4.913		0.558537	-1.356		0.558537	10.915
	0.559201	-4.913		0.559201	-1.356		0.559201	10.915
	0.559865	-4.144		0.559865	-1.35		0.559865	10.951
	0.560529	-4.144		0.560529	-1.35		0.560529	10.951
	0.561193	-3.583		0.561193	-1.367		0.561193	10.986
	0.56187	-6.707		0.56187	-1.366		0.56187	11.014
	0.562535	-6.707		0.562535	-1.366		0.562535	11.014
	0.563199	-5.509		0.563199	-1.374		0.563199	11.052
	0.563863	-5.509		0.563863	-1.374		0.563863	11.052
	0.564527	-4.613		0.564527	-1.372		0.564527	11.094
	0.565204	-3.932		0.565204	-1.373		0.565204	11.139
	0.565868	-3.932		0.565868	-1.373		0.565868	11.139
	0.566532	-3.434		0.566532	-1.376		0.566532	11.17
	0.567196	-3.434		0.567196	-1.376		0.567196	11.17
	0.56786	-3.066		0.56786	-1.385		0.56786	11.207
	0.568537	-2.807		0.568537	-1.388		0.568537	11.232
	0.569201	-2.807		0.569201	-1.388		0.569201	11.232
	0.569865	-2.597		0.569865	-1.387		0.569865	11.284
	0.570529	-2.597		0.570529	-1.387		0.570529	11.284
	0.571193	-2.448		0.571193	-1.395		0.571193	11.323
	0.57187	-2.346		0.57187	-1.403		0.57187	11.354
	0.572535	-2.346		0.572535	-1.403		0.572535	11.354
	0.573199	-2.266		0.573199	-1.402		0.573199	11.378
	0.573863	-2.266		0.573863	-1.402		0.573863	11.378
	0.574527	-2.204		0.574527	-1.41		0.574527	11.4
	0.575204	-2.157		0.575204	-1.419		0.575204	11.431
	0.575868	-2.157		0.575868	-1.419		0.575868	11.431
	0.576532	-5.664		0.576532	-1.41		0.576532	11.469
	0.577196	-5.664		0.577196	-1.41		0.577196	11.469
	0.57786	-4.735		0.57786	-1.407		0.57786	11.504
	0.578537	-4.735		0.578537	-1.407		0.578537	11.504
	0.579201	-4.052		0.579201	-1.411		0.579201	11.537
	0.579865	-4.052		0.579865	-1.411		0.579865	11.537
	0.580529	-3.546		0.580529	-1.422		0.580529	11.581
	0.581193	-3.18		0.581193	-1.435		0.581193	11.619
	0.58187	-3.18		0.58187	-1.435		0.58187	11.619
	0.582535	-2.906		0.582535	-1.447		0.582535	11.648
	0.583199	-6.24		0.583199	-1.437		0.583199	11.71
	0.583863	-6.24		0.583863	-1.437		0.583863	11.71
	0.584527	-5.195		0.584527	-1.442		0.584527	11.738
	0.585204	-5.195		0.585204	-1.442		0.585204	11.738
	0.585868	-7.917		0.585868	-1.434		0.585868	11.765
	0.586532	-7.917		0.586532	-1.434		0.586532	11.765
	0.587196	-6.456		0.587196	-1.439		0.587196	11.806
	0.58786	-5.335		0.58786	-1.445		0.58786	11.835
	0.588537	-5.335		0.588537	-1.445		0.588537	11.835
	0.589201	-4.507		0.589201	-1.448		0.589201	11.882
	0.589865	-4.507		0.589865	-1.448		0.589865	11.882
	0.590529	-3.891		0.590529	-1.452		0.590529	11.915
	0.591193	-3.891		0.591193	-1.452		0.591193	11.915
	0.59187	-3.435		0.59187	-1.457		0.59187	11.942
	0.592535	-3.103		0.592535	-1.457		0.592535	11.979
	0.593199	-3.103		0.593199	-1.457		0.593199	11.979
	0.593863	-2.851		0.593863	-1.453		0.593863	12
	0.594527	-2.851		0.594527	-1.453		0.594527	12
	0.595204	-2.657		0.595204	-1.455		0.595204	12.028
	0.595868	-2.516		0.595868	-1.451		0.595868	12.069
	0.596532	-2.516		0.596532	-1.451		0.596532	12.069
	0.597196	-2.414		0.597196	-1.456		0.597196	12.11
	0.59786	-2.414		0.59786	-1.456		0.59786	12.11
	0.598537	-2.344		0.598537	-1.454		0.598537	12.148
	0.599201	-2.27		0.599201	-1.448		0.599201	12.174
	0.599865	-2.27		0.599865	-1.448		0.599865	12.174
	0.600529	-2.235		0.600529	-1.446		0.600529	12.223
	0.601193	-2.235		0.601193	-1.446		0.601193	12.223
	0.60187	-2.221		0.60187	-1.443		0.60187	12.244
	0.602534	-2.214		0.602534	-1.445		0.602534	12.275
	0.603199	-2.214		0.603199	-1.445		0.603199	12.275
	0.603863	-2.192		0.603863	-1.45		0.603863	12.307
	0.604527	-2.192		0.604527	-1.45		0.604527	12.307
	0.605204	-2.192		0.605204	-1.453		0.605204	12.354
	0.605868	-2.192		0.605868	-1.453		0.605868	12.354
	0.606532	-2.173		0.606532	-1.458		0.606532	12.385
	0.607196	-2.161		0.607196	-1.468		0.607196	12.412
	0.60786	-2.161		0.60786	-1.468		0.60786	12.412
	0.608537	-2.165		0.608537	-1.469		0.608537	12.443
	0.609201	-2.17		0.609201	-1.471		0.609201	12.472
	0.609865	-2.17		0.609865	-1.471		0.609865	12.472
	0.610529	-2.168		0.610529	-1.482		0.610529	12.519
	0.611193	-2.168		0.611193	-1.482		0.611193	12.519
	0.61187	-2.162		0.61187	-1.489		0.61187	12.541
	0.612534	-2.162		0.612534	-1.489		0.612534	12.541
	0.613199	-5.7		0.613199	-1.486		0.613199	12.571
	0.613863	-4.794		0.613863	-1.491		0.613863	12.614
	0.614527	-4.794		0.614527	-1.491		0.614527	12.614
	0.615204	-4.135		0.615204	-1.496		0.615204	12.643
	0.615868	-4.135		0.615868	-1.496		0.615868	12.643
	0.616532	-7.175		0.616532	-1.494		0.616532	12.665
	0.617196	-7.175		0.617196	-1.494		0.617196	12.665
	0.61786	-9.445		0.61786	-1.497		0.61786	12.704
	0.618537	-7.607		0.618537	-1.501		0.618537	12.731
	0.619201	-7.607		0.619201	-1.501		0.619201	12.731
	0.619865	-9.755		0.619865	-1.493		0.619865	12.756
	0.620529	-9.755		0.620529	-1.493		0.620529	12.756
	0.621193	-7.837		0.621193	-1.492		0.621193	12.792
	0.62187	-6.437		0.62187	-1.495		0.62187	12.821
	0.622534	-6.437		0.622534	-1.495		0.622534	12.821
	0.623199	-5.368		0.623199	-1.505		0.623199	12.851
	0.623863	-5.368		0.623863	-1.505		0.623863	12.851
	0.624527	-4.58		0.624527	-1.509		0.624527	12.898
	0.625204	-3.997		0.625204	-1.517		0.625204	12.924
	0.625868	-3.997		0.625868	-1.517		0.625868	12.924
	0.626532	-3.546		0.626532	-1.508		0.626532	12.954
	0.627196	-3.546		0.627196	-1.508		0.627196	12.954
	0.62786	-3.22		0.62786	-1.509		0.62786	12.977
	0.628537	-2.983		0.628537	-1.515		0.628537	13.005
	0.629201	-2.983		0.629201	-1.515		0.629201	13.005
	0.629865	-2.807		0.629865	-1.52		0.629865	13.04
	0.630529	-2.807		0.630529	-1.52		0.630529	13.04
	0.631193	-2.678		0.631193	-1.522		0.631193	13.07
	0.63187	-2.678		0.63187	-1.522		0.63187	13.07
	0.632534	-6.116		0.632534	-1.519		0.632534	13.089
	0.633199	-5.135		0.633199	-1.519		0.633199	13.128
	0.633863	-5.135		0.633863	-1.519		0.633863	13.128
	0.634527	-4.407		0.634527	-1.512		0.634527	13.157
	0.635204	-4.407		0.635204	-1.512		0.635204	13.157
	0.635868	-3.875		0.635868	-1.514		0.635868	13.19
	0.636532	-3.875		0.636532	-1.514		0.636532	13.19
	0.637196	-3.474		0.637196	-1.512		0.637196	13.221
	0.63786	-3.168		0.63786	-1.52		0.63786	13.255
	0.638537	-3.168		0.638537	-1.52		0.638537	13.255
	0.639201	-2.949		0.639201	-1.525		0.639201	13.274
	0.639865	-2.793		0.639865	-1.527		0.639865	13.32
	0.640529	-2.793		0.640529	-1.527		0.640529	13.32
	0.641193	-2.68		0.641193	-1.533		0.641193	13.34
	0.64187	-2.68		0.64187	-1.533		0.64187	13.34
	0.642534	-2.599		0.642534	-1.54		0.642534	13.359
	0.643199	-2.599		0.643199	-1.54		0.643199	13.359
	0.643863	-2.535		0.643863	-1.546		0.643863	13.383
	0.644527	-2.483		0.644527	-1.558		0.644527	13.421
	0.645204	-2.483		0.645204	-1.558		0.645204	13.421
	0.645868	-2.447		0.645868	-1.562		0.645868	13.453
	0.646532	-2.447		0.646532	-1.562		0.646532	13.453
	0.647196	-2.424		0.647196	-1.571		0.647196	13.496
	0.64786	-2.424		0.64786	-1.571		0.64786	13.496
	0.648537	-2.416		0.648537	-1.573		0.648537	13.519
	0.649201	-2.403		0.649201	-1.568		0.649201	13.544
	0.649865	-2.403		0.649865	-1.568		0.649865	13.544
	0.650529	-5.938		0.650529	-1.576		0.650529	13.58
	0.651193	-5.938		0.651193	-1.576		0.651193	13.58
	0.65187	-5.038		0.65187	-1.573		0.65187	13.605
	0.652534	-7.884		0.652534	-1.561		0.652534	13.629
	0.653199	-7.884		0.653199	-1.561		0.653199	13.629
	0.653863	-6.483		0.653863	-1.566		0.653863	13.652
	0.654527	-6.483		0.654527	-1.566		0.654527	13.652
	0.655204	-5.445		0.655204	-1.57		0.655204	13.683
	0.655868	-4.676		0.655868	-1.561		0.655868	13.711
	0.656532	-4.676		0.656532	-1.561		0.656532	13.711
	0.657196	-4.106		0.657196	-1.564		0.657196	13.738
	0.65786	-4.106		0.65786	-1.564		0.65786	13.738
	0.658537	-3.672		0.658537	-1.57		0.658537	13.756
	0.659201	-3.672		0.659201	-1.57		0.659201	13.756
	0.659865	-3.358		0.659865	-1.57		0.659865	13.779
	0.660529	-6.654		0.660529	-1.572		0.660529	13.808
	0.661193	-6.654		0.661193	-1.572		0.661193	13.808
	0.66187	-5.561		0.66187	-1.569		0.66187	13.845
	0.662534	-5.561		0.662534	-1.569		0.662534	13.845
	0.663199	-8.288		0.663199	-1.573		0.663199	13.884
	0.663863	-6.797		0.663863	-1.564		0.663863	13.915
	0.664527	-6.797		0.664527	-1.564		0.664527	13.915
	0.665204	-5.686		0.665204	-1.573		0.665204	13.925
	0.665868	-5.686		0.665868	-1.573		0.665868	13.925
	0.666532	-4.859		0.666532	-1.575		0.666532	13.969
	0.667196	-4.224		0.667196	-1.58		0.667196	13.987
	0.66786	-4.224		0.66786	-1.58		0.66786	13.987
	0.668537	-3.752		0.668537	-1.582		0.668537	14.007
	0.669201	-3.752		0.669201	-1.582		0.669201	14.007
	0.669865	-3.42		0.669865	-1.584		0.669865	14.035
	0.670529	-3.181		0.670529	-1.586		0.670529	14.058
	0.671193	-3.181		0.671193	-1.586		0.671193	14.058
	0.67187	-2.992		0.67187	-1.593		0.67187	14.082
	0.672534	-2.992		0.672534	-1.593		0.672534	14.082
	0.673198	-2.852		0.673198	-1.591		0.673198	14.117
	0.673863	-2.766		0.673863	-1.597		0.673863	14.152
	0.674527	-2.766		0.674527	-1.597		0.674527	14.152
	0.675204	-2.691		0.675204	-1.6		0.675204	14.18
	0.675868	-2.691		0.675868	-1.602		0.675868	14.18
	0.676532	-2.631		0.676532	-1.602		0.676532	14.194
	0.677196	-2.631		0.677196	-1.602		0.677196	14.194
	0.67786	-2.595		0.67786	-1.604		0.67786	14.219
	0.678537	-2.569		0.678537	-1.607		0.678537	14.242
	0.679201	-2.569		0.679201	-1.607		0.679201	14.242
	0.679865	-2.546		0.679865	-1.61		0.679865	14.262
	0.680529	-2.546		0.680529	-1.61		0.680529	14.262
	0.681193	-2.518		0.681193	-1.615		0.681193	14.284
	0.68187	-2.523		0.68187	-1.62		0.68187	14.302
	0.682534	-2.523		0.682534	-1.62		0.682534	14.302
	0.683198	-2.531		0.683198	-1.622		0.683198	14.331
	0.683863	-2.531		0.683863	-1.622		0.683863	14.331
	0.684527	-2.541		0.684527	-1.624		0.684527	14.358
	0.685204	-2.521		0.685204	-1.62		0.685204	14.397
	0.685868	-2.521		0.685868	-1.62		0.685868	14.397
	0.686532	-2.539		0.686532	-1.624		0.686532	14.432
	0.687196	-2.539		0.687196	-1.624		0.687196	14.432
	0.68786	-2.525		0.68786	-1.63		0.68786	14.447
	0.688537	-2.523		0.688537	-1.636		0.688537	14.46
	0.689201	-2.523		0.689201	-1.636		0.689201	14.46
	0.689865	-2.515		0.689865	-1.645		0.689865	14.488
	0.690529	-2.515		0.690529	-1.645		0.690529	14.488
	0.691193	-2.52		0.691193	-1.651		0.691193	14.489
	0.69187	-2.52		0.69187	-1.651		0.69187	14.489
	0.692534	-2.543		0.692534	-1.657		0.692534	14.515
	0.693198	-2.535		0.693198	-1.666		0.693198	14.54
	0.693863	-2.535		0.693863	-1.666		0.693863	14.54
	0.694527	-2.558		0.694527	-1.67		0.694527	14.56
	0.695204	-2.558		0.695204	-1.67		0.695204	14.56
	0.695868	-2.56		0.695868	-1.666		0.695868	14.573
	0.696532	-2.573		0.696532	-1.67		0.696532	14.585
	0.697196	-2.573		0.697196	-1.67		0.697196	14.585
	0.69786	-2.565		0.69786	-1.667		0.69786	14.605
	0.698537	-2.565		0.698537	-1.667		0.698537	14.605
	0.699201	-2.571		0.699201	-1.669		0.699201	14.61
	0.699865	-2.59		0.699865	-1.672		0.699865	14.636
	0.700529	-2.59		0.700529	-1.672		0.700529	14.636
	0.701193	-2.605		0.701193	-1.677		0.701193	14.663
	0.70187	-2.605		0.70187	-1.677		0.70187	14.663
	0.702534	-2.618		0.702534	-1.682		0.702534	14.69
	0.703198	-2.618		0.703198	-1.682		0.703198	14.69
	0.703863	-2.629		0.703863	-1.684		0.703863	14.701
	0.704527	-2.62		0.704527	-1.69		0.704527	14.729
	0.705204	-2.62		0.705204	-1.69		0.705204	14.729
	0.705868	-2.621		0.705868	-1.687		0.705868	14.745
	0.706532	-2.621		0.706532	-1.687		0.706532	14.745
	0.707196	-6.168		0.707196	-1.687		0.707196	14.765
	0.70786	-6.168		0.70786	-1.687		0.70786	14.765
	0.708537	-8.805		0.708537	-1.677		0.708537	14.789
	0.709201	-10.748		0.709201	-1.679		0.709201	14.805
	0.709865	-10.748		0.709865	-1.679		0.709865	14.805
	0.710529	-8.675		0.710529	-1.682		0.710529	14.823
	0.711193	-8.675		0.711193	-1.682		0.711193	14.823
	0.71187	-7.147		0.71187	-1.683		0.71187	14.845
	0.712534	-5.987		0.712534	-1.682		0.712534	14.87
	0.713198	-5.987		0.713198	-1.682		0.713198	14.87
	0.713863	-5.146		0.713863	-1.684		0.713863	14.886
	0.714527	-5.146		0.714527	-1.684		0.714527	14.886
	0.715204	-4.509		0.715204	-1.682		0.715204	14.902
	0.715868	-4.509		0.715868	-1.682		0.715868	14.902
	0.716532	-4.033		0.716532	-1.682		0.716532	14.928
	0.717196	-3.685		0.717196	-1.68		0.717196	14.952
	0.71786	-3.685		0.71786	-1.68		0.71786	14.952
	0.718537	-3.42		0.718537	-1.684		0.718537	14.99
	0.719201	-3.42		0.719201	-1.684		0.719201	14.99
	0.719865	-3.207		0.719865	-1.693		0.719865	15.015
	0.720529	-6.604		0.720529	-1.69		0.720529	15.03
	0.721193	-6.604		0.721193	-1.69		0.721193	15.03
	0.72187	-9.143		0.72187	-1.687		0.72187	15.058
	0.722534	-9.143		0.722534	-1.687		0.722534	15.058
	0.723198	-7.503		0.723198	-1.684		0.723198	15.058
	0.723862	-6.279		0.723862	-1.686		0.723862	15.071
	0.724527	-6.279		0.724527	-1.686		0.724527	15.071
	0.725204	-5.37		0.725204	-1.692		0.725204	15.096
	0.725868	-5.37		0.725868	-1.692		0.725868	15.096
	0.726532	-4.71		0.726532	-1.695		0.726532	15.112
	0.727196	-4.71		0.727196	-1.695		0.727196	15.112
	0.72786	-4.197		0.72786	-1.696		0.72786	15.122
	0.728537	-3.821		0.728537	-1.703		0.728537	15.132
	0.729201	-3.821		0.729201	-1.703		0.729201	15.132
	0.729865	-3.529		0.729865	-1.707		0.729865	15.159
	0.730529	-3.529		0.730529	-1.707		0.730529	15.159
	0.731193	-3.327		0.731193	-1.721		0.731193	15.156
	0.73187	-3.195		0.73187	-1.723		0.73187	15.179
	0.732534	-3.195		0.732534	-1.723		0.732534	15.179
	0.733198	-3.075		0.733198	-1.729		0.733198	15.193
	0.733862	-3.075		0.733862	-1.729		0.733862	15.193
	0.734527	-2.994		0.734527	-1.734		0.734527	15.208
	0.735204	-2.925		0.735204	-1.742		0.735204	15.229
	0.735868	-2.925		0.735868	-1.742		0.735868	15.229
	0.736532	-2.909		0.736532	-1.742		0.736532	15.252
	0.737196	-2.909		0.737196	-1.742		0.737196	15.252
	0.73786	-6.413		0.73786	-1.741		0.73786	15.264
	0.738537	-5.489		0.738537	-1.739		0.738537	15.278
	0.739201	-5.489		0.739201	-1.739		0.739201	15.278
	0.739865	-4.809		0.739865	-1.741		0.739865	15.306
	0.740529	-4.809		0.740529	-1.741		0.740529	15.306
	0.741193	-4.307		0.741193	-1.737		0.741193	15.335
	0.74187	-3.941		0.74187	-1.733		0.74187	15.336
	0.742534	-3.941		0.742534	-1.74		0.742534	15.336
	0.743198	-3.655		0.743198	-1.74		0.743198	15.358
	0.743862	-3.655		0.743862	-1.74		0.743862	15.358
	0.744527	-3.434		0.744527	-1.742		0.744527	15.368
	0.745204	-3.27		0.745204	-1.746		0.745204	15.377
	0.745868	-3.27		0.745868	-1.746		0.745868	15.377
	0.746532	-3.164		0.746532	-1.747		0.746532	15.389
	0.747196	-3.164		0.747196	-1.747		0.747196	15.389
	0.74786	-3.089		0.74786	-1.757		0.74786	15.418
	0.748537	-3.089		0.748537	-1.757		0.748537	15.418
	0.749201	-3.019		0.749201	-1.754		0.749201	15.417
	0.749865	-3.019		0.749865	-1.754		0.749865	15.417
	0.750529	-6.515		0.750529	-1.759		0.750529	15.426
	0.751688	-6.515		0.751688	-1.759		0.751688	15.426
	0.751688	-6.515		0.751688	-1.759		0.751688	15.426
	0.751688	-6.515		0.751688	-1.759		0.751688	15.426
	0.751688	-10.553		0.751688	-1.745		0.751688	15.508
	0.752508	-10.553		0.752508	-1.745		0.752508	15.508
	0.752508	-12.082		0.752508	-1.721		0.752508	15.53
	0.752886	-12.082		0.752886	-1.721		0.752886	15.53
	0.753394	-12.082		0.753394	-1.721		0.753394	15.53
	0.753849	-9.712		0.753849	-1.694		0.753849	15.567
	0.754344	-9.712		0.754344	-1.694		0.754344	15.567
	0.755008	-7.912		0.755008	-1.649		0.755008	15.603
	0.755685	-7.912		0.755685	-1.649		0.755685	15.603
	0.756349	-6.544		0.756349	-1.614		0.756349	15.635
	0.757013	-6.544		0.757013	-1.614		0.757013	15.635
	0.757678	-5.523		0.757678	-1.579		0.757678	15.692
	0.758342	-4.742		0.758342	-1.548		0.758342	15.72
	0.759019	-4.742		0.759019	-1.548		0.759019	15.72
	0.759683	-4.167		0.759683	-1.512		0.759683	15.76
	0.760347	-4.167		0.760347	-1.512		0.760347	15.76
	0.761011	-3.74		0.761011	-1.491		0.761011	15.781
	0.761675	-3.74		0.761675	-1.491		0.761675	15.781
	0.762352	-6.971		0.762352	-1.465		0.762352	15.806
	0.763016	-9.375		0.763016	-1.453		0.763016	15.819
	0.76368	-9.375		0.76368	-1.453		0.76368	15.819
	0.764344	-7.634		0.764344	-1.437		0.764344	15.835
	0.765008	-7.634		0.765008	-1.437		0.765008	15.835
	0.765685	-6.334		0.765685	-1.431		0.765685	15.838
	0.766349	-5.362		0.766349	-1.434		0.766349	15.856
	0.767013	-5.362		0.767013	-1.434		0.767013	15.856
	0.767678	-4.646		0.767678	-1.435		0.767678	15.874
	0.768342	-4.646		0.768342	-1.435		0.768342	15.874
	0.769019	-7.635		0.769019	-1.434		0.769019	15.892
	0.769683	-6.334		0.769683	-1.431		0.769683	15.902
	0.770347	-6.334		0.770347	-1.431		0.770347	15.902
	0.771011	-5.366		0.771011	-1.433		0.771011	15.908
	0.771675	-5.366		0.771675	-1.433		0.771675	15.908
	0.772352	-4.644		0.772352	-1.435		0.772352	15.91
	0.773016	-4.1		0.773016	-1.437		0.773016	15.91
	0.773681	-4.1		0.773681	-1.437		0.773681	15.913
	0.774345	-3.706		0.774345	-1.443		0.774345	15.915
	0.775009	-3.706		0.775009	-1.443		0.775009	15.915
	0.775686	-3.418		0.775686	-1.449		0.775686	15.909
	0.77635	-3.418		0.77635	-1.449		0.77635	15.909
	0.777014	-3.218		0.777014	-1.454		0.777014	15.918
	0.777678	-3.218		0.777678	-1.454		0.777678	15.918
	0.778342	-6.598		0.778342	-1.475		0.778342	15.926
	0.779019	-5.577		0.779019	-1.474		0.779019	15.939
	0.779684	-5.577		0.779684	-1.474		0.779684	15.939
	0.780348	-4.838		0.780348	-1.481		0.780348	15.962
	0.781012	-4.274		0.781012	-1.488		0.781012	15.968
	0.781676	-4.274		0.781676	-1.488		0.781676	15.968
	0.782353	-3.873		0.782353	-1.506		0.782353	15.967
	0.783017	-3.873		0.783017	-1.506		0.783017	15.967
	0.783681	-3.575		0.783681	-1.515		0.783681	15.964
	0.784345	-3.575		0.784345	-1.515		0.784345	15.964
	0.78501	-3.355		0.78501	-1.523		0.78501	15.964
	0.785687	-3.194		0.785687	-1.556		0.785687	15.962
	0.786351	-3.194		0.786351	-1.556		0.786351	15.962
	0.787015	-3.095		0.787015	-1.572		0.787015	15.964
	0.787679	-3.095		0.787679	-1.572		0.787679	15.964
	0.788343	-6.557		0.788343	-1.588		0.788343	15.965
	0.78902	-9.087		0.78902	-1.607		0.78902	15.949
	0.789684	-9.087		0.789684	-1.607		0.789684	15.949
	0.790348	-7.459		0.790348	-1.627		0.790348	15.963
	0.791013	-7.459		0.791013	-1.627		0.791013	15.963
	0.791677	-6.292		0.791677	-1.642		0.791677	15.967
	0.792354	-5.401		0.792354	-1.655		0.792354	15.951
	0.793018	-5.401		0.793018	-1.655		0.793018	15.951
	0.793682	-8.307		0.793682	-1.678		0.793682	15.934
	0.794346	-8.307		0.794346	-1.678		0.794346	15.934
	0.79501	-6.938		0.79501	-1.689		0.79501	15.911
	0.795687	-6.938		0.795687	-1.689		0.795687	15.911
	0.796351	-5.907		0.796351	-1.702		0.796351	15.901
	0.797016	-8.679		0.797016	-1.712		0.797016	15.893
	0.79768	-8.679		0.79768	-1.712		0.79768	15.893
	0.798344	-7.23		0.798344	-1.726		0.798344	15.898
	0.799021	-7.23		0.799021	-1.726		0.799021	15.898
	0.799685	-6.154		0.799685	-1.734		0.799685	15.899
	0.800349	-5.346		0.800349	-1.754		0.800349	15.902
	0.801013	-5.346		0.801013	-1.754		0.801013	15.902
	0.801677	-4.765		0.801677	-1.76		0.801677	15.891
	0.802354	-4.765		0.802354	-1.76		0.802354	15.891
	0.803019	-4.314		0.803019	-1.768		0.803019	15.908
	0.803683	-3.995		0.803683	-1.783		0.803683	15.909
	0.804347	-3.995		0.804347	-1.783		0.804347	15.909
	0.805011	-3.753		0.805011	-1.791		0.805011	15.914
	0.805688	-3.753		0.805688	-1.791		0.805688	15.914
	0.806352	-3.582		0.806352	-1.809		0.806352	15.916
	0.807016	-3.582		0.807016	-1.809		0.807016	15.916
	0.80768	-3.447		0.80768	-1.82		0.80768	15.911
	0.808345	-3.447		0.808345	-1.82		0.808345	15.911
	0.809022	-3.336		0.809022	-1.83		0.809022	15.904
	0.809686	-6.809		0.809686	-1.833		0.809686	15.908
	0.81035	-6.809		0.81035	-1.833		0.81035	15.908
	0.811014	-5.861		0.811014	-1.827		0.811014	15.899
	0.811678	-5.861		0.811678	-1.827		0.811678	15.899
	0.812355	-5.149		0.812355	-1.835		0.812355	15.901
	0.813019	-4.636		0.813019	-1.847		0.813019	15.897
	0.813683	-4.636		0.813683	-1.847		0.813683	15.897
	0.814348	-7.791		0.814348	-1.861		0.814348	15.881
	0.815012	-7.791		0.815012	-1.861		0.815012	15.881
	0.815689	-6.61		0.815689	-1.856		0.815689	15.9
	0.816353	-5.726		0.816353	-1.856		0.816353	15.905
	0.817017	-5.726		0.817017	-1.856		0.817017	15.905
	0.817681	-5.072		0.817681	-1.87		0.817681	15.898
	0.818345	-5.072		0.818345	-1.87		0.818345	15.898
	0.819022	-4.587		0.819022	-1.876		0.819022	15.897
	0.819686	-4.587		0.819686	-1.876		0.819686	15.897
	0.820351	-7.757		0.820351	-1.879		0.820351	15.898
	0.821015	-6.615		0.821015	-1.888		0.821015	15.884
	0.821679	-6.615		0.821679	-1.888		0.821679	15.884
	0.822356	-5.75		0.822356	-1.895		0.822356	15.879
	0.82302	-5.75		0.82302	-1.895		0.82302	15.879
	0.823684	-5.11		0.823684	-1.906		0.823684	15.879
	0.824348	-4.634		0.824348	-1.918		0.824348	15.884
	0.825012	-4.634		0.825012	-1.918		0.825012	15.884
	0.825689	-4.295		0.825689	-1.931		0.825689	15.88
	0.826354	-4.295		0.826354	-1.931		0.826354	15.88
	0.827018	-4.017		0.827018	-1.94		0.827018	15.891
	0.827682	-7.372		0.827682	-1.944		0.827682	15.897
	0.828346	-7.372		0.828346	-1.944		0.828346	15.897
	0.829023	-6.331		0.829023	-1.951		0.829023	15.888
	0.829687	-6.331		0.829687	-1.951		0.829687	15.888
	0.830351	-5.563		0.830351	-1.967		0.830351	15.882
	0.831015	-5.563		0.831015	-1.967		0.831015	15.882
	0.831679	-4.975		0.831679	-1.98		0.831679	15.89
	0.832357	-4.552		0.832357	-1.994		0.832357	15.897
	0.833021	-4.552		0.833021	-1.994		0.833021	15.897
	0.833685	-4.24		0.833685	-1.997		0.833685	15.887
	0.834349	-4.24		0.834349	-1.997		0.834349	15.887
	0.835013	-7.536		0.835013	-2.01		0.835013	15.852
	0.83569	-9.996		0.83569	-1.998		0.83569	15.863
	0.836354	-9.996		0.836354	-1.998		0.836354	15.863
	0.837018	-8.295		0.837018	-1.997		0.837018	15.867
	0.837683	-8.295		0.837683	-1.997		0.837683	15.867
	0.838347	-7.025		0.838347	-1.992		0.838347	15.88
	0.839024	-6.086		0.839024	-1.993		0.839024	15.868
	0.839688	-6.086		0.839688	-1.995		0.839688	15.868
	0.840352	-8.913		0.840352	-1.995		0.840352	15.88
	0.841016	-8.913		0.841016	-1.995		0.841016	15.88
	0.84168	-7.494		0.84168	-2		0.84168	15.853
	0.842357	-6.431		0.842357	-2.001		0.842357	15.859
	0.843021	-6.431		0.843021	-2.001		0.843021	15.859
	0.843686	-5.644		0.843686	-2.012		0.843686	15.862
	0.84435	-5.644		0.84435	-2.012		0.84435	15.862
	0.845014	-5.081		0.845014	-2.012		0.845014	15.857
	0.845691	-4.649		0.845691	-2.026		0.845691	15.863
	0.846355	-4.649		0.846355	-2.026		0.846355	15.863
	0.847019	-4.339		0.847019	-2.026		0.847019	15.847
	0.847683	-4.339		0.847683	-2.026		0.847683	15.847
	0.848347	-4.092		0.848347	-2.038		0.848347	15.849
	0.849024	-4.092		0.849024	-2.038		0.849024	15.849
	0.849689	-3.929		0.849689	-2.052		0.849689	15.844
	0.850353	-3.816		0.850353	-2.06		0.850353	15.835
	0.851017	-3.816		0.851017	-2.06		0.851017	15.835
	0.851681	-3.717		0.851681	-2.066		0.851681	15.819
	0.852358	-3.717		0.852358	-2.066		0.852358	15.819
	0.853022	-7.187		0.853022	-2.072		0.853022	15.808
	0.853686	-9.772		0.853686	-2.075		0.853686	15.793
	0.854363	-9.772		0.854363	-2.075		0.854363	15.793
	0.855014	-8.181		0.855014	-2.081		0.855014	15.771
	0.855691	-8.181		0.855691	-2.081		0.855691	15.771
	0.856356	-7.007		0.856356	-2.092		0.856356	15.785
	0.85702	-7.007		0.85702	-2.092		0.85702	15.785
	0.857684	-6.133		0.857684	-2.106		0.857684	15.787
	0.858348	-5.478		0.858348	-2.107		0.858348	15.762
	0.859025	-5.478		0.859025	-2.107		0.859025	15.762
	0.859689	-4.979		0.859689	-2.116		0.859689	15.763
	0.860353	-4.979		0.860353	-2.116		0.860353	15.763
	0.861017	-4.639		0.861017	-2.125		0.861017	15.771
	0.861681	-7.915		0.861681	-2.139		0.861681	15.768
	0.862359	-7.915		0.862359	-2.139		0.862359	15.768
	0.863023	-6.831		0.863023	-2.138		0.863023	15.741
	0.863687	-6.831		0.863687	-2.138		0.863687	15.741
	0.864351	-6.015		0.864351	-2.155		0.864351	15.736
	0.865015	-6.015		0.865015	-2.155		0.865015	15.736
	0.865692	-8.926		0.865692	-2.16		0.865692	15.738
	0.866356	-7.591		0.866356	-2.165		0.866356	15.723
	0.86702	-7.591		0.86702	-2.165		0.86702	15.723
	0.867685	-6.559		0.867685	-2.167		0.867685	15.733
	0.868349	-6.559		0.868349	-2.167		0.868349	15.733
	0.869026	-5.826		0.869026	-2.169		0.869026	15.723
	0.86969	-5.271		0.86969	-2.176		0.86969	15.718
	0.870354	-5.271		0.870354	-2.176		0.870354	15.718
	0.871018	-4.858		0.871018	-2.179		0.871018	15.721
	0.871682	-4.858		0.871682	-2.179		0.871682	15.721
	0.872359	-4.547		0.872359	-2.186		0.872359	15.72
	0.873023	-4.313		0.873023	-2.194		0.873023	15.72
	0.873688	-4.313		0.873688	-2.194		0.873688	15.696
	0.874352	-4.136		0.874352	-2.196		0.874352	15.692
	0.875016	-4.136		0.875016	-2.196		0.875016	15.692
	0.875693	-4.02		0.875693	-2.203		0.875693	15.676
	0.876357	-3.932		0.876357	-2.206		0.876357	15.674
	0.877021	-3.932		0.877021	-2.206		0.877021	15.674
	0.877685	-3.871		0.877685	-2.202		0.877685	15.662
	0.878349	-3.871		0.878349	-2.202		0.878349	15.662
	0.879026	-3.832		0.879026	-2.211		0.879026	15.649
	0.879691	-3.832		0.879691	-2.211		0.879691	15.649
	0.880355	-3.808		0.880355	-2.213		0.880355	15.635
	0.881019	-3.796		0.881019	-2.217		0.881019	15.636
	0.881683	-3.796		0.881683	-2.217		0.881683	15.636
	0.88236	-3.782		0.88236	-2.219		0.88236	15.614
	0.883024	-3.782		0.883024	-2.219		0.883024	15.614
	0.883688	-3.761		0.883688	-2.222		0.883688	15.61
	0.884352	-3.761		0.884352	-2.222		0.884352	15.61
	0.885016	-3.753		0.885016	-2.23		0.885016	15.593
	0.885694	-3.755		0.885694	-2.246		0.885694	15.609
	0.886358	-3.755		0.886358	-2.246		0.886358	15.609
	0.887022	-3.753		0.887022	-2.252		0.887022	15.609
	0.887686	-3.773		0.887686	-2.259		0.887686	15.592
	0.88835	-3.773		0.88835	-2.259		0.88835	15.592
	0.889027	-7.307		0.889027	-2.261		0.889027	15.584
	0.889691	-7.307		0.889691	-2.261		0.889691	15.584
	0.890355	-6.416		0.890355	-2.268		0.890355	15.557
	0.891019	-5.754		0.891019	-2.281		0.891019	15.543
	0.891684	-5.754		0.891684	-2.281		0.891684	15.543
	0.892361	-5.275		0.892361	-2.283		0.892361	15.529
	0.893025	-5.275		0.893025	-2.283		0.893025	15.529
	0.893689	-4.912		0.893689	-2.287		0.893689	15.532
	0.894353	-4.912		0.894353	-2.287		0.894353	15.532
	0.895017	-4.641		0.895017	-2.299		0.895017	15.522
	0.895694	-4.438		0.895694	-2.296		0.895694	15.513
	0.896358	-4.438		0.896358	-2.296		0.896358	15.513
	0.897023	-4.286		0.897023	-2.302		0.897023	15.496
	0.897687	-4.286		0.897687	-2.302		0.897687	15.496
	0.898351	-7.718		0.898351	-2.299		0.898351	15.498
	0.899028	-10.272		0.899028	-2.297		0.899028	15.503
	0.899692	-10.272		0.899692	-2.297		0.899692	15.503
	0.900356	-12.146		0.900356	-2.299		0.900356	15.475
	0.90102	-12.146		0.90102	-2.299		0.90102	15.475
	0.901684	-13.554		0.901684	-2.292		0.901684	15.465
	0.902361	-13.554		0.902361	-2.292		0.902361	15.465
	0.903026	-11.12		0.903026	-2.295		0.903026	15.447
	0.90369	-11.12		0.90369	-2.295		0.90369	15.447
	0.904354	-9.305		0.904354	-2.311		0.904354	15.439
	0.905018	-7.943		0.905018	-2.318		0.905018	15.432
	0.905695	-7.943		0.905695	-2.318		0.905695	15.432
	0.906359	-6.934		0.906359	-2.333		0.906359	15.407
	0.907023	-6.174		0.907023	-2.333		0.907023	15.398
	0.907687	-6.174		0.907687	-2.333		0.907687	15.398
	0.908351	-5.602		0.908351	-2.341		0.908351	15.379
	0.909029	-5.602		0.909029	-2.341		0.909029	15.379
	0.909693	-5.187		0.909693	-2.34		0.909693	15.357
	0.910357	-5.187		0.910357	-2.34		0.910357	15.357
	0.911021	-4.867		0.911021	-2.356		0.911021	15.36
	0.911685	-4.64		0.911685	-2.363		0.911685	15.337
	0.912362	-4.64		0.912362	-2.363		0.912362	15.337
	0.913026	-4.466		0.913026	-2.368		0.913026	15.317
	0.91369	-4.466		0.91369	-2.368		0.91369	15.317
	0.914354	-7.88		0.914354	-2.371		0.914354	15.315
	0.915019	-7.88		0.915019	-2.371		0.915019	15.315
	0.915696	-6.892		0.915696	-2.361		0.915696	15.293
	0.91636	-6.148		0.91636	-2.365		0.91636	15.285
	0.917024	-6.148		0.917024	-2.365		0.917024	15.285
	0.917688	-5.592		0.917688	-2.359		0.917688	15.265
	0.918352	-5.592		0.918352	-2.359		0.918352	15.265
	0.919029	-5.174		0.919029	-2.367		0.919029	15.248
	0.919693	-4.882		0.919693	-2.366		0.919693	15.239
	0.920358	-4.882		0.920358	-2.366		0.920358	15.239
	0.921022	-4.676		0.921022	-2.371		0.921022	15.232
	0.921686	-4.676		0.921686	-2.371		0.921686	15.232
	0.922363	-4.511		0.922363	-2.376		0.922363	15.228
	0.923027	-4.381		0.923027	-2.376		0.923027	15.197
	0.923691	-4.381		0.923691	-2.376		0.923691	15.197
	0.924355	-4.302		0.924355	-2.388		0.924355	15.187
	0.925019	-4.302		0.925019	-2.388		0.925019	15.187
	0.925696	-4.231		0.925696	-2.4		0.925696	15.17
	0.926361	-4.231		0.926361	-2.4		0.926361	15.17
	0.927025	-7.733		0.927025	-2.41		0.927025	15.179
	0.927689	-6.816		0.927689	-2.412		0.927689	15.163
	0.928353	-6.816		0.928353	-2.412		0.928353	15.163
	0.92903	-6.119		0.92903	-2.41		0.92903	15.156
	0.929694	-6.119		0.929694	-2.41		0.929694	15.156
	0.930358	-5.618		0.930358	-2.417		0.930358	15.136
	0.931022	-5.238		0.931022	-2.421		0.931022	15.124
	0.931686	-5.238		0.931686	-2.421		0.931686	15.124
	0.932364	-4.95		0.932364	-2.423		0.932364	15.117
	0.933028	-4.737		0.933028	-2.429		0.933028	15.092
	0.933692	-4.737		0.933692	-2.429		0.933692	15.092
	0.934356	-4.597		0.934356	-2.44		0.934356	15.075
	0.93502	-4.597		0.93502	-2.44		0.93502	15.075
	0.935697	-4.486		0.935697	-2.451		0.935697	15.064
	0.936361	-4.486		0.936361	-2.451		0.936361	15.064
	0.937025	-4.396		0.937025	-2.458		0.937025	15.05
	0.937689	-4.356		0.937689	-2.463		0.937689	15.04
	0.938354	-4.356		0.938354	-2.463		0.938354	15.04
	0.939031	-11.72		0.939031	-2.457		0.939031	15.026
	0.939695	-11.72		0.939695	-2.47		0.939695	15.026
	0.940359	-9.821		0.940359	-2.47		0.940359	15.004
	0.941023	-9.821		0.941023	-2.47		0.941023	15.004
	0.941687	-8.392		0.941687	-2.471		0.941687	14.987
	0.942364	-7.328		0.942364	-2.471		0.942364	14.974
	0.943028	-7.328		0.943028	-2.471		0.943028	14.974
	0.943692	-6.529		0.943692	-2.483		0.943692	14.955
	0.944357	-6.529		0.944357	-2.483		0.944357	14.955
	0.945021	-9.462		0.945021	-2.488		0.945021	14.928
	0.945698	-8.15		0.945698	-2.492		0.945698	14.903
	0.946362	-8.15		0.946362	-2.492		0.946362	14.903
	0.947026	-7.163		0.947026	-2.486		0.947026	14.877
	0.94769	-7.163		0.94769	-2.486		0.94769	14.877
	0.948354	-6.437		0.948354	-2.493		0.948354	14.867
	0.949031	-9.396		0.949031	-2.505		0.949031	14.846
	0.949696	-9.396		0.949696	-2.505		0.949696	14.846
	0.95036	-8.089		0.95036	-2.51		0.95036	14.836
	0.951024	-8.089		0.951024	-2.51		0.951024	14.836
	0.951688	-7.135		0.951688	-2.52		0.951688	14.814
	0.952365	-6.436		0.952365	-2.531		0.952365	14.783
	0.953029	-6.436		0.953029	-2.531		0.953029	14.783
	0.953693	-5.908		0.953693	-2.546		0.953693	14.745
	0.954357	-5.908		0.954357	-2.546		0.954357	14.745
	0.955021	-5.518		0.955021	-2.56		0.955021	14.708
	0.955699	-5.518		0.955699	-2.56		0.955699	14.708
	0.956363	-5.227		0.956363	-2.575		0.956363	14.692
	0.957027	-5.009		0.957027	-2.579		0.957027	14.685
	0.957691	-5.009		0.957691	-2.579		0.957691	14.685
	0.958355	-8.364		0.958355	-2.576		0.958355	14.687
	0.959032	-8.364		0.959032	-2.576		0.959032	14.687
	0.959696	-7.365		0.959696	-2.576		0.959696	14.663
	0.96036	-7.365		0.96036	-2.576		0.96036	14.663
	0.961024	-6.614		0.961024	-2.576		0.961024	14.653
	0.961689	-6.067		0.961689	-2.581		0.961689	14.637
	0.962366	-6.067		0.962366	-2.581		0.962366	14.637
	0.96303	-5.639		0.96303	-2.594		0.96303	14.626
	0.963694	-5.332		0.963694	-2.586		0.963694	14.606
	0.964358	-5.332		0.964358	-2.586		0.964358	14.606
	0.965022	-5.088		0.965022	-2.589		0.965022	14.586
	0.965699	-5.088		0.965699	-2.589		0.965699	14.586
	0.966363	-4.915		0.966363	-2.591		0.966363	14.563
	0.967027	-4.915		0.967027	-2.591		0.967027	14.563
	0.967692	-8.314		0.967692	-2.595		0.967692	14.551
	0.968356	-8.314		0.968356	-2.595		0.968356	14.551
	0.969033	-10.849		0.969033	-2.598		0.969033	14.54
	0.969697	-12.744		0.969697	-2.604		0.969697	14.517
	0.970361	-12.744		0.970361	-2.604		0.970361	14.517
	0.971025	-14.155		0.971025	-2.619		0.971025	14.502
	0.971689	-11.716		0.971689	-2.627		0.971689	14.491
	0.972366	-11.716		0.972366	-2.627		0.972366	14.491
	0.97303	-9.901		0.97303	-2.638		0.97303	14.476
	0.973695	-9.901		0.973695	-2.638		0.973695	14.476
	0.974359	-8.533		0.974359	-2.64		0.974359	14.466
	0.975023	-8.533		0.975023	-2.64		0.975023	14.466
	0.9757	-7.515		0.9757	-2.656		0.9757	14.447
	0.976364	-6.763		0.976364	-2.671		0.976364	14.403
	0.977028	-6.763		0.977028	-2.671		0.977028	14.403
	0.977692	-6.206		0.977692	-2.673		0.977692	14.381
	0.978356	-6.206		0.978356	-2.673		0.978356	14.381
	0.979034	-5.782		0.979034	-2.682		0.979034	14.356
	0.979698	-8.999		0.979698	-2.69		0.979698	14.326
	0.980362	-8.999		0.980362	-2.69		0.980362	14.326
	0.981026	-7.868		0.981026	-2.7		0.981026	14.308
	0.98169	-7.868		0.98169	-2.7		0.98169	14.308
	0.982367	-7.041		0.982367	-2.71		0.982367	14.285
	0.983031	-6.43		0.983031	-2.713		0.983031	14.257
	0.983695	-6.43		0.983695	-2.713		0.983695	14.257
	0.984359	-5.989		0.984359	-2.729		0.984359	14.232
	0.985024	-5.989		0.985024	-2.729		0.985024	14.232
	0.985701	-5.667		0.985701	-2.734		0.985701	14.21
	0.986365	-5.667		0.986365	-2.734		0.986365	14.21
	0.987029	-5.408		0.987029	-2.745		0.987029	14.19
	0.987693	-8.746		0.987693	-2.75		0.987693	14.163
	0.988357	-8.746		0.988357	-2.75		0.988357	14.163
	0.989034	-11.231		0.989034	-2.752		0.989034	14.136
	0.989698	-11.231		0.989698	-2.752		0.989698	14.136
	0.990362	-9.564		0.990362	-2.762		0.990362	14.12
	0.991027	-9.564		0.991027	-2.762		0.991027	14.12
	0.991691	-8.325		0.991691	-2.772		0.991691	14.099
	0.992368	-7.389		0.992368	-2.772		0.992368	14.089
	0.993032	-7.389		0.993032	-2.772		0.993032	14.089
	0.993696	-6.71		0.993696	-2.768		0.993696	14.068
	0.99436	-6.71		0.99436	-2.768		0.99436	14.068
	0.995024	-6.205		0.995024	-2.766		0.995024	14.045
	0.995701	-5.828		0.995701	-2.773		0.995701	14.029
	0.996359	-5.828		0.996359	-2.773		0.996359	14.029
	0.997026	-5.539		0.997026	-2.773		0.997026	14.014
	0.997694	-5.539		0.997694	-2.773		0.997694	14.014
	0.998358	-5.317		0.998358	-2.771		0.998358	13.996
	0.999025	-5.144		0.999025	-2.774		0.999025	13.974
	0.999692	-5.144		0.999692	-2.774		0.999692	13.974
	1.00036	-8.548		1.00036	-2.766		1.00036	13.96
	1.00103	-8.548		1.00103	-2.766		1.00103	13.96
	1.00169	-7.593		1.00169	-2.765		1.00169	13.932
	1.00236	-6.864		1.00236	-2.778		1.00236	13.906
	1.00303	-6.864		1.00303	-2.778		1.00303	13.906
	1.0037	-6.331		1.0037	-2.794		1.0037	13.895
	1.00437	-6.331		1.00437	-2.794		1.00437	13.895
	1.00503	-5.929		1.00503	-2.796		1.00503	13.876
	1.0057	-9.154		1.0057	-2.787		1.0057	13.841
	1.00636	-9.154		1.00636	-2.797		1.00636	13.841
	1.00704	-8.065		1.00704	-2.797		1.00704	13.81
	1.0077	-8.065		1.0077	-2.797		1.0077	13.81
	1.00836	-7.248		1.00836	-2.813		1.00836	13.788
	1.00903	-7.248		1.00903	-2.813		1.00903	13.788
	1.00969	-6.623		1.00969	-2.819		1.00969	13.765
	1.01037	-6.174		1.01037	-2.831		1.01037	13.744
	1.01103	-6.174		1.01103	-2.831		1.01103	13.744
	1.0117	-5.834		1.0117	-2.84		1.0117	13.697
	1.01236	-5.834		1.01236	-2.84		1.01236	13.697
	1.01303	-5.58		1.01303	-2.848		1.01303	13.687
	1.0137	-5.58		1.0137	-2.848		1.0137	13.687
	1.01437	-5.396		1.01437	-2.85		1.01437	13.666
	1.01503	-5.274		1.01503	-2.863		1.01503	13.64
	1.0157	-5.274		1.0157	-2.863		1.0157	13.64
	1.01636	-5.172		1.01636	-2.873		1.01636	13.618
	1.01704	-5.172		1.01704	-2.873		1.01704	13.618
	1.0177	-5.108		1.0177	-2.875		1.0177	13.594
	1.01837	-5.06		1.01837	-2.887		1.01837	13.573
	1.01903	-5.06		1.01903	-2.887		1.01903	13.573
	1.01969	-5.022		1.01969	-2.898		1.01969	13.577
	1.02037	-5.022		1.02037	-2.898		1.02037	13.577
	1.02103	-4.984		1.02103	-2.895		1.02103	13.539
	1.0217	-4.987		1.0217	-2.888		1.0217	13.5
	1.02236	-4.987		1.02236	-2.888		1.02236	13.5
	1.02303	-4.959		1.02303	-2.895		1.02303	13.488
	1.0237	-4.959		1.0237	-2.895		1.0237	13.488
	1.02437	-4.948		1.02437	-2.9		1.02437	13.456
	1.02503	-4.941		1.02503	-2.903		1.02503	13.451
	1.0257	-4.941		1.0257	-2.903		1.0257	13.451
	1.02636	-4.932		1.02636	-2.919		1.02636	13.426
	1.02704	-4.932		1.02704	-2.919		1.02704	13.426
	1.0277	-4.941		1.0277	-2.926		1.0277	13.409
	1.02837	-4.941		1.02837	-2.926		1.02837	13.409
	1.02903	-4.933		1.02903	-2.932		1.02903	13.388
	1.02969	-8.458		1.02969	-2.937		1.02969	13.355
	1.03037	-8.458		1.03037	-2.937		1.03037	13.355
	1.03104	-7.585		1.03104	-2.936		1.03104	13.336
	1.0317	-7.585		1.0317	-2.936		1.0317	13.336
	1.03236	-10.429		1.03236	-2.937		1.03236	13.304
	1.03303	-10.429		1.03303	-2.937		1.03303	13.304
	1.03371	-12.547		1.03371	-2.941		1.03371	13.284
	1.03437	-10.635		1.03437	-2.939		1.03437	13.258
	1.03503	-10.635		1.03503	-2.939		1.03503	13.258
	1.0357	-9.22		1.0357	-2.939		1.0357	13.23
	1.03636	-9.22		1.03636	-2.939		1.03636	13.23
	1.03704	-15.514		1.03704	-2.941		1.03704	13.204
	1.0377	-12.863		1.0377	-2.953		1.0377	13.178
	1.03837	-12.863		1.03837	-2.953		1.03837	13.178
	1.03903	-10.882		1.03903	-2.96		1.03903	13.153
	1.0397	-9.412		1.0397	-2.974		1.0397	13.153
	1.04037	-9.412		1.04037	-2.974		1.04037	13.124
	1.04104	-8.338		1.04104	-2.971		1.04104	13.081
	1.0417	-8.338		1.0417	-2.971		1.0417	13.081
	1.04236	-7.521		1.04236	-2.981		1.04236	13.051
	1.04303	-7.521		1.04303	-2.981		1.04303	13.051
	1.04371	-10.426		1.04371	-2.984		1.04371	13.021
	1.04437	-10.426		1.04437	-2.984		1.04437	13.021
	1.04503	-12.592		1.04503	-2.994		1.04503	13.005
	1.0457	-10.709		1.0457	-3.007		1.0457	12.984
	1.04636	-10.709		1.04636	-3.007		1.04636	12.984
	1.04704	-12.79		1.04704	-3.019		1.04704	12.942
	1.0477	-12.79		1.0477	-3.019		1.0477	12.942
	1.04837	-10.856		1.04837	-3.024		1.04837	12.923
	1.04903	-12.92		1.04903	-3.028		1.04903	12.898
	1.0497	-12.92		1.0497	-3.028		1.0497	12.898
	1.05037	-10.972		1.05037	-3.032		1.05037	12.872
	1.05104	-10.972		1.05104	-3.032		1.05104	12.872
	1.0517	-9.494		1.0517	-3.035		1.0517	12.848
	1.05237	-8.391		1.05237	-3.051		1.05237	12.821
	1.05303	-8.391		1.05303	-3.051		1.05303	12.821
	1.05371	-7.59		1.05371	-3.057		1.05371	12.789
	1.05437	-7.59		1.05437	-3.057		1.05437	12.789
	1.05503	-10.485		1.05503	-3.064		1.05503	12.771
	1.0557	-9.152		1.0557	-3.066		1.0557	12.747
	1.05636	-9.152		1.05636	-3.066		1.05636	12.747
	1.05704	-8.166		1.05704	-3.066		1.05704	12.729
	1.0577	-8.166		1.0577	-3.066		1.0577	12.729
	1.05837	-7.428		1.05837	-3.076		1.05837	12.707
	1.05903	-7.428		1.05903	-3.076		1.05903	12.707
	1.0597	-10.378		1.0597	-3.094		1.0597	12.683
	1.06037	-9.098		1.06037	-3.098		1.06037	12.674
	1.06104	-9.098		1.06104	-3.098		1.06104	12.674
	1.0617	-11.627		1.0617	-3.108		1.0617	12.653
	1.06237	-11.627		1.06237	-3.108		1.06237	12.653
	1.06303	-10.036		1.06303	-3.112		1.06303	12.627
	1.06371	-8.852		1.06371	-3.124		1.06371	12.609
	1.06437	-8.852		1.06437	-3.124		1.06437	12.609
	1.06504	-7.94		1.06504	-3.13		1.06504	12.577
	1.0657	-7.94		1.0657	-3.13		1.0657	12.577
	1.06636	-7.271		1.06636	-3.137		1.06636	12.553
	1.06704	-7.271		1.06704	-3.137		1.06704	12.553
	1.0677	-10.277		1.0677	-3.136		1.0677	12.513
	1.06837	-9.009		1.06837	-3.128		1.06837	12.49
	1.06903	-9.009		1.06903	-3.128		1.06903	12.49
	1.0697	-8.089		1.0697	-3.13		1.0697	12.461
	1.07037	-8.089		1.07037	-3.13		1.07037	12.461
	1.07104	-10.915		1.07104	-3.127		1.07104	12.416
	1.0717	-10.915		1.0717	-3.127		1.0717	12.416
	1.07237	-9.522		1.07237	-3.13		1.07237	12.393
	1.07303	-8.476		1.07303	-3.139		1.07303	12.371
	1.07371	-8.476		1.07371	-3.139		1.07371	12.371
	1.07437	-7.71		1.07437	-3.149		1.07437	12.356
	1.07504	-7.1		1.07504	-3.154		1.07504	12.333
	1.0757	-7.1		1.0757	-3.154		1.0757	12.333
	1.07636	-6.664		1.07636	-3.172		1.07636	12.316
	1.07704	-6.664		1.07704	-3.172		1.07704	12.316
	1.07771	-6.327		1.07771	-3.18		1.07771	12.28
	1.07837	-6.327		1.07837	-3.18		1.07837	12.28
	1.07903	-6.101		1.07903	-3.182		1.07903	12.262
	1.0797	-5.946		1.0797	-3.186		1.0797	12.228
	1.08037	-5.946		1.08037	-3.186		1.08037	12.228
	1.08104	-5.817		1.08104	-3.191		1.08104	12.202
	1.0817	-5.817		1.0817	-3.191		1.0817	12.202
	1.08237	-9.247		1.08237	-3.205		1.08237	12.168
	1.08303	-9.247		1.08303	-3.205		1.08303	12.168
	1.08371	-8.281		1.08371	-3.202		1.08371	12.141
	1.08437	-7.569		1.08437	-3.2		1.08437	12.11
	1.08504	-7.569		1.08504	-3.2		1.08504	12.11
	1.0857	-7.049		1.0857	-3.204		1.0857	12.068
	1.08637	-7.049		1.08637	-3.204		1.08637	12.068
	1.08704	-6.667		1.08704	-3.21		1.08704	12.06
	1.08771	-6.382		1.08771	-3.217		1.08771	12.037
	1.08837	-6.382		1.08837	-3.217		1.08837	12.037
	1.08903	-6.174		1.08903	-3.222		1.08903	12.015
	1.0897	-6.174		1.0897	-3.222		1.0897	12.015
	1.09038	-13.364		1.09038	-3.234		1.09038	11.995
[truncated: 35,304 more rows]

## Sheet: 2. Figure 2D
Supplementary Figure 2D
		SASA
	Residue	Chain I	Chain J
	72	418.19	411.26
	71	452.27	448.85
	70	435.91	436.19
	69	454.5	465.89
	68	474.93	471.92
	67	479.31	466.11
	66	482.32	479.31
	65	458.41	454.82
	64	438.79	480.1
	63	432.07	432.07
	62	427.21	427.21
	61	492.49	492.49
	60	493.27	470.96
	59	454.32	452.63
	58	484.3	441.52
	57	443.33	444.21
	56	431.72	468.19
	55	468.28	459.39
	54	462.44	438.67
	53	481.96	479.89
	52	477.17	433.32
	51	451.52	472.8
	50	437.24	449.36
	49	493.33	472.98
	48	443.26	440.62
	47	473.03	441.99
	46	432.42	441.92
	45	459.57	471.19
	44	467.87	482.78
	43	455.95	472.42
	42	454.62	487.3
	41	482.84	477.94
	40	498.08	445.12
	39	456.15	451.76
	38	430.88	458.7
	37	466.66	465.15
	36	470.31	483.43
	35	454.17	478.04
	34	483.2	468.77
	33	472.02	478.26
	32	442.59	455.7
	31	462.77	456.39
	30	476.07	458.26
	29	434.99	466.22
	28	434.1	437.25
	27	445.53	454.23
	26	446.5	434.17
	25	475.88	444.15
	24	486.48	452.94
	23	449.02	471.39
	22	479.76	492.16
	21	440.11	484.27
	20	432.99	436.12
	19	477.11	472.48
	18	447.31	474.04
	17	469.66	455.89
	16	470.38	478.09
	15	459.73	458.93
	14	470.09	467.86
	13	474.67	467.16
	12	451.78	481.63
	11	478.72	455.88
	10	432.36	492.17
	9	463.78	429.71
	8	457.96	475.21
	7	477.89	479.25
	6	444.61	480.4
	5	461.06	482.32
	4	441.25	490.52
	3	476.14	466.7
	2	439.95	450.33
	1	471.68	465.93
	0	444.64	479.43
	-1	472.48	450.91
	-2	478.47	473.6
	-3	460.12	439.68
	-4	437.5	479.29
	-5	427.7	443.67
	-6	443.18	456.43
	-7	444.72	439.71
	-8	438.64	471.34
	-9	490.47	478.84
	-10	453.47	491.04
	-11	485.65	440.51
	-12	464.72	478.91
	-13	454.39	455.79
	-14	462.35	457.37
	-15	460.51	455.02
	-16	475.09	468.12
	-17	469.31	470.1
	-18	455.15	485.01
	-19	449.03	444.51
	-20	482.96	486.28
	-21	447.21	487.31
	-22	451.25	443.76
	-23	463.47	478.02
	-24	452.5	435.23
	-25	483.43	446.25
	-26	478.94	460.89
	-27	492.03	487.85
	-28	478.71	467.39
	-29	474.99	493.78
	-30	454.51	435.95
	-31	449.24	470.66
	-32	471.97	476.03
	-33	435.98	457.82
	-34	468.36	430.59
	-35	436.22	452.6
	-36	438.82	459.25
	-37	438.36	446.14
	-38	457.92	484.08
	-39	458.71	460.85
	-40	485.46	443.39
	-41	476.41	437.39
	-42	447.21	476.53
	-43	443.96	455.36
	-44	435.29	446.91
	-45	440.49	444.54
	-46	465.47	475.68
	-47	472.42	465.15
	-48	491.92	485.92
	-49	442.14	438.85
	-50	469.46	471.32
	-51	445.38	472.41
	-52	494.91	435.27
	-53	463.99	446.66
	-54	471.52	444.27
	-55	433.18	424.33
	-56	426.23	473.93
	-57	456.13	473.03
	-58	488.44	447.79
	-59	470.03	464
	-60	465.73	446.71
	-61	465.04	453.96
	-62	464.01	482.26
	-63	476.71	475.47
	-64	466.85	467.05
	-65	456.53	450.16
	-66	424.83	458.17
	-67	465.33	455.79
	-68	453.98	443.47
	-69	444.4	443.67
	-70	494.67	481.79
	-71	462.52	466.25
	-72	451.58	461.74

## Sheet: 3. Figure 2E
Supplementary Figure 2E
All bands were quantified in ImageLab using the 'Lanes and Bands' tool. 'Total band vol.' for each concentration point was normalised to a maximum signal ( 0 nM band) and minimum signal (at highest concentration point), then inverted.
	[MeCP2] (nM)	-1 meCpG		-61 meCpG		unmethylated
	4000	1	1	1	1	1	1
	2000	1.00543	1.01118	1.00466	1.00578	0.997899	0.99272
	1000	0.967172	1.00744	1.00411	0.991429	0.950202	0.997506
	500	0.960715	0.966753	0.962906	0.972173	0.866335	0.940374
	250	0.906413	0.951262	0.953608	0.961681	0.840733	0.912397
	125	0.839468	0.878975	0.920021	0.867505	0.764738	0.793673
	62.5	0.599346	0.724765	0.59123	0.592109	0.327296	0.506347
	31.25	0.259313	0.415968	0.342378	0.245557	0.0269938	0.122578
	15.625	0.179368	0.0621069	0.0239649	0.0732495	-0.0668062	0.0446362
	7.8125	0.00970057	-0.0247619	0.0160536	-0.0389561	-0.0754708	0.00461336
	3.90625	-0.0646345	0.00368597	-0.0121024	-0.0426124	0.019241	0.00928536
	1.95312	-0.030508	-0.0301849	0.0271492	-0.0336135	-0.0339493	-0.0226836
	0	0.0119846	0.0108576	0.0179687	0.0907281	-0.0753078	0.0190282
	0	-0.0119846	-0.0108576	-0.0179687	-0.0907281	0.0753078	-0.0190281

## Sheet: 4. Figure 3
Supplementary Figure 3
	37-N601-27 3x meCpG	37-N601-27 Complex	15-N601-15 position -61 meCpG	15-N601-15 Complex
	73.2	231	175	221
	-136	-150	66.8	174
	155	-95.3	186	166
	-102	-136	223	243
	198	92.3	155	168
	198	281	221	149
	249	-132	221	203
	-131	-84.7	221	268
	74.8	131	249	226
	75.4	160	212	200
	100	238	216	206
	84.1	-107	211	269
	-144	-113	51.9	225
	107	229	77.4	768
	76.1	-104	420	260
	248	293	215	222
	80.9	135	221	216
	-145	-135	230	271
	-122	-111	225	214
	196	89.1	67.9	235
	-132	-169	73.5	187
	74.4	-144	219	262
	185	218	220	153
	119	604	237	218
	266	-121	218	54.3
	-199	275	101	65.8
	219	-117	216	232
	-108	91.4	252	249
	-148	-128	-106	236
	-151	81.5	-116	295
	155	-128	-99	203
	230	136	-102	313
	213	257	215	267
	-117	103	230	188
	-137	-162	221	213
	-101	273	225	248
	-83.9	79.1	218	272
	-123	-135	240	221
	220	-92.5	219	223
	89.2	423	223	225
	-127	223	229	231
	249	87.1	50.9	135
	239	-115	226	227
	-121	-154	226	278
	-108	129	278	255
	188	-124	467	226
	240	84.3	223	66.9
	-122	270	215	206
	-113	-143	59.5	223
	-184	-93.8	62	280
	-126	-52.2	232	227
	230	250	227	429
	-121	-162	222	199
	256	-120	59	126
	-109	-53.6	239	72.2
	102	-110	-102	68.9
	-85.3	-122	315	211
	177	-233	207	95.7
	77.2	283	-105	73.8
	-111	76.5	210	216
	210	123	211	226
	-116	-248	218	226
	216	-134	219	197
	-99.4	79.2	231	238
	98.8	248	224	266
	-113	-133	222	230
	75.7	74.2	227	242
	-139	279	222	204
	-113	116	228	225
	233	-111	-104	57.6
	92.8	82.4	207	132
	77.4	-122	225	220
	239	383	189	-93.6
	-104	-132	202	205
	228	95.6	208	292
	-115	74.2	-112	270
	223	313	218	222
	58.6	-155	232	332
	234	301	175	227
	252	166	201	214
	223	-150	97.8	111
	-119	-148	199	216
	253	300	46.6	184
	-146	139	50.3	298
	-103	-124	102	222
	-95.9	-122	208	72.4
	74.4	287	262	237
	267	65.5	255	119
	-114	297	-98.6	221
	-113	-132	-109	212
	222	-121	197	224
	-125	79.6	220	167
	80.5	282	-89.8	219
	234	225	368	257
	-97.1	-135	224	260
	67.9	283	-142	270
	-126	-132	207	228
	-123	-121	-106	148
	-113	-106	215	227
	-122	574	225	209
	-116	293	237	289
	-69.8	-141	209	263
	-140	120	212	89.6
	68	276	227	154
	114	298	-115	200
	119	138	199	205
	-105	140	225	285
	-107	81	227	260
	88.7	111	225	228
	-108	282	235	182
	124	-145	237	241
	223	79.1	230	291
	109	284	229	276
	82.8	-106	208	399
	85.3	99.5	-101	67.5
	57.3	325	224	288
	-124	-108	230	204
	72.1	306	212	431
	241	-123	197	278
	233	74.9	229	214
	-53.7	79.9	-114	347
	68.7	70.9	221	243
	64.3	96.8	223	269
	279	-131	-98.1	323
	216	111	222	128
	-123	90.3	249	260
	73.1	-139	240	213
	233	-95	-88.8	126
	-106	96.6	-111	259
	-131	94.2	278	206
	265	87.1	226	206
	130	272	217	145
	-121	275	245	65.4
	160	215	220	210
	202	91.8	211	259
	77.9	-127	220	219
	-106	125	208	278
	230	85.4	223	238
	-110	101	198	286
	562	277	-116	68.6
	-105	86.8	218	442
	285	73.9	223	224
	75.8	241	-37.8	287
	244	238	216	364
	201	-118	-105	207
	66.7	-97.6	228	266
	-95.7	83	224	287
	69.5	-130	215	282
	-127	-110	211	72.1
	228	284	81.2	210
	-104	-129	-101	78.2
	87.7	299	206	680
	-114	-120	202	232
	212	90.7	210	223
	93.1	114	-109	271
	234	164	237	203
	78.9	296	227	184
	72.6	89.5	196	209
	143	107	204	189
	269	-131	253	290
	-103	-124	216	204
	75.1	-116	200	204
	70.6	107	235	234
	-129	208	344	89.2
	64.1	221	221	209
	-111	144	196	230
	240	294	42.3	262
	103	-113	226	325
	282	68.7	223	225
	-93.3	258	215	102
	-113	296	111	113
	52.3	215	226	227
	-120	-135	-102	172
	86.5	-141	226	198
	119	-87.4	-98.6	288
	-109	74.3	52.6	221
	236	288	59.4	214
	87.7	-128	98.1	156
	220	86.9	-106	70.9
	103	245	221	266
	-107	93.7	221	209
	-88.4	-108	213	203
	231	117	221	60
	232	312	227	201
	-134	-119	220	211
	-110	282	207	52
	108	569	-99.6	267
	-106	228	219	255
	250	169	219	228
	77.1	116	303	202
	73.2	79.4	223	254
	-97.4	280	220	277
	312	87	225	176
	-101	369	215	409
	-126	138	222	221
	214	317	208	237
	-113	69	-82.8	256
	245	-85.1	84.6	283
	235	82.7	454	222
	225	78.2	224	266
	222	75.2	218	216
	217	-139	126	205
	230	-95.9	40.6	220
	89.4	75.3	108	265
	75.6	-92.3	218	293
	67.5	98.9	222	232
	133	275	115	203
	235	-120	217	188
	-115	115	112	208
	76.2	-116	223	220
	222	362	213	214
	-130	-111	71.1	229
	283	-116	228	261
	1080	314	215	223
	-134	77	221	217
	-117	-92.9	210	-47.4
	218	82	212	61.3
	-145	262	-122	193
	-116	313	226	117
	78.3	-143	206	191
	-122	151	224	64.8
	-106	-126	217	233
	-124	-122	-45.5	62.8
	234	76	228	270
	-102	-73.4	228	203
	-127	-147	213	288
	-104	288	-50.1	291
	76.1	-146	216	235
	133	-125	511	271
	231	-203	53.1	224
	-127	-135	-104	259
	-122	219	208	224
	73.6	-88.4	221	200
	-105	56.4	53.2	82.9
	200	281	-118	201
	-115	115	185	123
	84.6	95.6	199	247
	253	89.1	192	254
	-99.6	112	-97	128
	229	79.2	233	60.4
	-104	-116	216	260
	219	71.4	199	271
	99.1	-148	215	62.5
	-127	274	106	66
	131	-110	214	256
	-129	95.7	-109	68.5
	214	288	236	215
	83	528	54.2	269
	203	281	-95.5	393
	74.5	71.2	-91.1	414
	-109	81	-93.7	168
	62.3	94.3	199	70
	-121	306	220	178
	-99	-133	226	276
	-138	80.9	206	59.8
	-118	293	-103	258
	102	241	-101	213
	80.1	-121	-110	211
	-109	-129	459	218
	-139	-108	72.4	282
	213	97.2	44.2	150
	-155	-119	228	271
	-145	-139	-45.4	176
	-124	83	62.6	221
	-108	-115	204	230
	-74.2	-105	221	282
	-129	92.5	223	228
	-122	-110	230	280
	221	-125	214	82.8
	123	93.6	227	59.9
	-94.2	111	222	101
	245	240	215	207
	-124	292	61.5	272
	-97.4	-122	201	220
	-180	283	230	206
	119	82.3	95.9	212
	219	101	847	259
	196	73.4	-121	214
	214	280	-103	54.3
	-115	266	227	247
	-118	269	-86.8	210
	79.5	-120	223	275
	-178	-94	219	230
	245	-138	226	277
	237	-105	228	215
	-124	211	-87.9	257
	229	551	58.9	225
	-104	285	212	222
	188	-105	216	215
	74.1	274	-97	254
	283	133	43.6	-152
	79.4	102	-114	200
	-95.4	358	239	224
	-137	282	-99.2	268
	-99	91.6	199	202
	-104	87.7	228	-68.3
	-72.2	-120	204	296
	67.5	280	227	119
	-121	120	-98.4	312
	-119	272	224	-107
	66.5	108	215	114
	-47.6	104	275	250
	79.8	223	209	174
	-107	81.5	195	213
	-144	-136	-95.5	67.2
	84.1	318	-93.9	284
	232	76.5	-97.5	255
	260	71.5	214	184
	248	-130	217	-140
	74.6	351	189	280
	80.4	253	86.6	153
	-128	-81.2	-108	181
	-125	90.7	-47	230
	93.1	294	202	68.2
	72.2	-109	69.4	147
	85.6	330	70.1	55.2
	80	290	332	271
	-115	322	236	218
	-192	-135	-97.3	274
	-139	77.1	213	236
	83.3	-129	214	201
	-96.5	282	-97.8	146
	-118	213	202	243
	-141	-108	226	258
	-125	85.1	-105	214
	122	-146	229	232
	249	281	227	191
	-144	75.5	271	278
	220	60.3	226	216
	-111	84.1	232	273
	223	285	231	66.1
	83.7	217	223	193
	-132	242	225	137
	-114	115	237	453
	-125	106	235	254
	258	144	214	173
	219	237	-120	217
	-113	-148	239	257
	77.1	275	-44.3	245
	210	493	209	166
	-107	253	239	224
	84.3	-124	-118	444
	-66.7	230	234	224
	206	62.3	213	182
	-142	115	212	179
	150	-189	219	233
	-87.1	105	204	60.8
	237	-114	-94.7	195
	213	-153	211	217
	221	276	109	289
	76	302	-125	230
	216	279	-100	70.9
	233	349	60.1	218
	-114	78.1	228	174
	-120	-119	213	246
	-143	64.1	212	279
	96.2	-125	68	228
	238	330	216	309
	229	-121	229	-138
	242	319	-123	249
	86.2	310	222	287
	224	-127	217	286
	-122	-106	-99.1	215
	-116	87.4	-96.3	-92.4
	485	283	223	64.3
	162	77.6	202	260
	-131	278	103	214
	229	309	223	269
	-120	-152	59.4	199
	-128	95.5	47.6	223
	114	-150	209	275
	-108	124	209	107
	-129	262	219	174
	231	-123	221	97.9
	215	-143	206	283
	211	135	222	57.9
	99.4	-113	220	235
	75.2	-104	217	-254
	-105	86.3	228	276
	-133	-67.4	216	239
	74.5	53.6	190	-59.2
	-124	290	235	207
	242	127	208	233
	233	-132	219	257
	-117	-111	219	160
	72.6	276	283	258
	80.5	107	-115	108
	-117	-130	225	205
	458	-125	215	234
	-106	-94.5	111	115
	87.6	-136	225	106
	126	117	55	215
	214	128	211	123
	115	-129	-104	225
	-97.5	71.3	-113	68.8
	288	-141	220	210
	267	-123	220	224
	259	277	444	204
	223	246	203	194
	232	281	-40.9	109
	-168	71.7	217	737
	297	218	229	213
	222	94	228	149
	-127	115	199	184
	-98.8	-114	-109	58.8
	-120	-108	-99.2	167
	87.1	173	228	210
	281	128	319	287
	218	257	220	74.5
	102	-117	-48.9	272
	73.9	280	280	219
	218	160	-142	269
	-124	76.4	218	207
	123	332	251	215
	242	-126	-112	269
	108	66.4	62.9	247
	-134	69.1	-105	486
	225	-121	221	162
	76.6	-134	225	275
	61.9	296	238	208
	238	-77.9	228	240
	-81.7	75	215	124
	-120	-122	70.3	246
	-121	-125	212	285
	252	-101	217	190
	217	97.5	47.2	84.8
	100	247	211	70.8
	-125	339	209	230
	235	72.9	-91.7	223
	-105	-129	214	60.1
	-124	119	269	226
	61	79	51.7	57.7
	-120	192	245	213
	-138	-102	226	218
	-118	278	-80	290
	123	234	217	225
	64.8	-110	221	223
	99.5	-123	207	203
	255	-127	216	270
	238	80.1	210	208
	-116	75.4	222	255
	69.5	106	201	241
	69.7	139	192	256
	-120	278	43.6	71.7
	227	-132	242	331
	-102	-138	215	221
	-112	288	267	225
	211	111	228	273
	-136	97.4	230	209
	-124	-111	237	181
	246	77.4	201	219
	537	321	64.3	269
	-125	-125	223	229
	-117	103	266	76.2
	-124	-116	219	286
	-121	-110	-101	214
	-94	173	220	286
	68.6	-136	230	284
	-113	93.2	-42.2	246
	72.2	94.1	229	196
	-137	82.1	98.4	64.8
	83	82	222	186
	67.5	-137	211	54.4
	-76.8	-105	-101	68.2
	-98.4	277	237	312
	92.6	248	220	224
	-91.3	230	221	191
	52.3	75.7	116	62.2
	105	-97.8	212	552
	-78.6	80.3	232	207
	87.1	134	238	243
	111	280	-120	210
	104	-109	275	180
	245	70.1	223	208
	-125	-118	112	78.9
	215	107	201	260
	-112	-106	214	107
	68.7	108	204	274
	61.5	-113	222	274
	-112	100	220	66.6
	-109	277	208	136
	-118	-86.4	-99.7	259
	-132	95.8	149	63.6
	-171	305	97.6	279
	-53.9	585	215	263
	220	286	226	91.2
	258	107	207	207
	-109	-133	-101	266
	107	-128	222	220
	238	104	225	208
	-115	275	60.6	259
	81.9	304	199	86.7
	70.1	-121	215	209
	-127	84.5	112	219
	-120	82	-101	233
	269	449	224	221
	-121	351	221	554
	-115	92.8	-99.8	69.8
	-122	-106	-95.6	83.8
	-96.1	293	207	273
	230	286	62.5	190
	-138	-120	-98.6	68.4
	78.5	152	237	250
	133	80	268	270
	114	274	223	78
	-122	250	196	243
	115	275	218	221
	82	307	221	71.2
	251	-111	244	236
	239	111	203	270
	-110	252	217	220
	87.2	-110	217	387
	65	86.3	226	97.7
	-112	71.7	220	213
	-136	-141	-113	280
	291	-145	47.6	206
	80.3	95.5	56.2	113
	-124	82.9	133	259
	87.7	-141	213	116
	-129	81.5	215	239
	87.6	273	223	175
	63	102	219	261
	249	199	56.4	436
	-128	-195	205	90
	114	-130	63.3	260
	219	80.8	211	223
	-109	-106	72.9	220
	-132	72.7	64	79
	219	92.7	-61.7	198
	-71	77.2	225	242
	-113	148	481	223
	-90.5	419	232	225
	242	-100	219	69
	66.6	-110	218	177
	-114	-135	51.4	273
	-140	85.5	219	212
	217	-70.8	208	48.3
	-108	83.6	212	53.3
	-125	231	-113	213
	-120	296	84.7	239
	223	67.8	199	213
	-101	291	226	230
	-137	284	226	285
	222	119	209	161
	-128	-117	232	326
	82.3	-118	204	265
	-111	99.8	79.9	266
	-120	124	237	304
	75.9	65.3	216	239
	84.8	102	-47.2	67.4
	235	-124	259	191
	48.8	113	204	213
	85.4	76.3	-99.8	212
	222	77.3	228	73.3
	242	237	-480	269
	225	76.7	461	238
	-102	-123	-80.7	280
	90	253	225	209
	229	83.7	-106	-266
	130	85.7	-102	154
	-105	111	247	85.3
	75.9	-141	222	165
	90.3	103	227	256
	64.8	-142	210	207
	-86.7	87.9	227	174
	219	-112	-108	232
	264	-123	232	217
	226	264	239	262
	86.2	263	234	69.6
	94.6	-116	220	218
	216	76.4	-104	66.8
	90.5	-151	206	259
	-117	-140	224	221
	84.3	-99.5	230	232
	69.3	-112	201	219
	216	-122	-123	212
	73.6	350	-92.2	55.6
	77.5	89	62	199
	78.1	-90.3	213	-130
	-66.3	66.5	125	224
	87.4	-95.3	-124	257
	74.4	-131	224	265
	-118	-115	68.6	265
	-107	285	239	257
	210	289	257	132
	224	304	233	73.7
	81.2	99.5	-104	224
	-130	-156	223	252
	-114	93.1	-97.8	76.8
	-116	-143	62	170
	-93.8	84.1	60.5	240
	86.9	105	211	68.8
	-138	260	217	54.6
	236	70.2	208	246
	87.7	-104	-114	235
	-120	283	-105	245
	-114	-108	232	62.2
	-126	90	-80.8	284
	69.3	58.9	230	270
	-130	-113	225	208
	85.1	569	214	227
	256	279	214	213
	-114	-142	43.2	230
	61.5	74.7	66.8	212
	219	83.6	212	279
	267	111	55.9	275
	67.2	-119	236	218
	139	87.5	214	299
	80.5	208	-106	135
	-102	70	192	206
	-147	317	-79.1	211
	92.1	136	231	189
	108	-134	-99.3	206
	-119	-136	223	174
	-120	110	209	-106
	220	-116	214	411
	-109	85.7	-110	270
	253	224	-111	286
	214	-134	549	251
	246	-109	212	204
	229	214	530	231
	-97.9	302	232	51.7
	186	322	229	229
	225	69.5	235	160
	-129	165	-84.3	234
	219	92.7	226	193
	-126	294	218	58.6
	-106	77.2	222	144
	220	272	59.1	269
	215	-126	215	269
	219	-79.5	199	216
	193	254	235	265
	139	305	-118	206
	-73.6	304	42	218
	-102	277	-101	230
	-54.9	-100	212	116
	69.1	272	225	232
	-118	264	224	54.2
	224	69	-117	271
	-136	76.5	-96	258
	-103	-129	224	224
	226	-89.8	233	260
	74.9	77.5	232	266
	173	87.6	218	199
	-122	84.3	-99.2	248
	192	296	-48.7	269
	-113	80.3	231	217
	76.4	90.3	220	225
	-125	293	58	276
	-120	289	226	196
	101	-115	223	200
	-115	73.1	-118	155
	62.1	75	127	223
	-142	265	230	280
	-123	83.7	239	228
	213	296	214	60.9
	-120	-131	237	210
	224	-167	209	237
	223	-130	219	270
	-121	-132	225	200
	-122	144	221	175
	-128	122	209	203
	199	-139	230	64.7
	-125	86.2	219	196
	-117	-127	223	52.5
	-123	263	45.7	257
	-127	-132	209	61.9
	-148	56.5	221	111
	207	86	213	227
	139	76	209	265
	-154	-66.4	212	221
	91.5	95.2	228	203
	86.7	306	221	217
	-101	-127	233	877
	-113	-116	-106	248
	86	-86.8	-114	-79.6
	78	-109	66.4	65.2
	-100	-110	227	67.5
	-121	81	43.7	253
	209	101	227	234
	-147	67.2	-116	80.3
	427	69.2	218	233
	-112	274	196	221
	81.5	81	-108	204
	216	84.2	240	225
	263	65.5	-106	270
	248	290	177	181
	97	105	207	239
	81.4	81.3	213	272
	-128	-182	221	269
	115	-97.6	228	65.3
	182	89.2	-125	379
	239	81.3	212	211
	215	243	187	224
	-112	126	125	220
	-107	69.9	-42.5	273
	82.4	-75.3	216	57.7
	-104	258	222	58.4
	57.6	70.3	335	164
	222	68.3	225	273
	-123	85.1	-106	143
	-89.7	94.5	231	274
	66.7	274	240	487
	-131	384	213	46.2
	549	-121	229	223
	64.1	280	216	211
	-117	286	-43.1	168
	101	-90.7	-109	225
	230	294	216	229
	-113	299	224	220
	219	217	218	216
	88.3	248	213	209
	223	88.9	207	177
	63.2	271	-95.9	277
	120	71.7	52.5	233
	68.8	84.6	-91.3	65.4
	77.9	268	221	186
	72.1	228	200	266
	80.2	284	220	220
	-112	113	225	216
	-130	309	205	202
	70.8	59.7	229	62.8
	-107	-133	226	221
	218	73.5	213	51.8
	138	261	221	234
	-118	252	271	134
	81.6	143	66	230
	-127	275	226	217
	80.8	636	-120	303
	-139	217	211	164
	98.1	-123	63	65.1
	-144	-158	231	223
	225	268	40.8	236
	79	83.6	749	279
	107	283	225	152
	222	-116	218	227
	95.2	-116	213	228
	84.1	355	211	118
	82.8	-131	219	204
	211	280	230	68.1
	234	-136	225	214
	-129	100	218	61.6
	-107	-118	-91.2	93.3
	219	344	202	202
	-130	-103	51.5	242
	68.6	66.4	230	204
	85.7	-117	212	65.7
	235	71.9	-102	224
	217	301	212	284
	244	-139	225	233
	78	59.1	217	230
	75.6	82	191	57.6
	-142	98.7	-100	149
	212	252	233	244
	238	76.9	64.4	537
	107	306	205	281
	-169	-123	216	279
	220	78.4	67.1	306
	-131	91.2	218	156
	68.9	275	222	268
	-94.8	-140	211	303
	-88.9	-125	224	228
	91.9	80.4	381	223
	-119	301	218	121
	-140	320	-95.3	183
	-133	312	212	65.4
	69.4	71.1	170	130
	75.3	103	69.6	233
	-120	79.1	227	219
	-112	81.5	228	263
	-105	262	-40	173
	57.4	278	107	224
	236	-131	-106	229
	231	86.7	185	215
	57.3	-128	224	286
	71.1	-110	-92.5	105
	-107	115	216	181
	216	62.1	182	55.6
	-110	294	58.2	243
	71.1	94.6	235	236
	286	70.6	225	218
	277	-128	230	201
	115	65.5	120	54.3
	214	-101	211	213
	65.3	117	210	278
	227	119	213	221
	-135	250	79	270
	90.2	119	186	262
	55.3	266	-88	282
	221	-141	210	191
	81.2	267	222	202
	272	280	227	199
	228	-198	71.3	251
	-136	80.5	226	211
	-115	-138	-105	189
	-133	271	85.1	187
	-101	112	-104	216
	-130	74.1	60.6	399
	-129	-92.3	218	361
	-123	83.2	209	215
	98.6	145	65.9	319
	-112	-112	72.7	244
	203	345	209	122
	-121	-96.8	244	60
	78.8	-133	218	43.8
	-132	212	207	54.8
	-136	141	192	266
	-130	71.4	236	262
	-133	76.7	64.8	210
	214	-76.7	224	229
	235	265	-119	221
	210	91.2	195	262
	234	292	228	252
	-123	262	243	228
	-118	336	-91.3	265
	262	-116	235	151
	213	257	203	237
	213	-109	345	211
	231	84.2	213	336
	-118	231	120	203
	241	73.7	206	216
	-121	105	237	112
	-127	86.7	226	271
	-105	-107	-107	251
	88.9	72.4	221	200
	133	65.6	223	211
	226	360	242	207
	199	279	192	72.3
	70.6	-104	-97.3	209
	75	213	217	58.8
	247	276	228	243
	-143	-115	217	125
	-117	-154	-117	255
	-133	178	226	454
	81.4	93	202	184
	-102	254	-74.5	239
	125	-99.7	204	290
	138	-147	211	230
	221	-104	-100	178
	78.9	150	67.4	259
	76.8	123	232	265
	-105	-161	104	58.4
	-134	109	-102	211
	-85.8	296	219	321
	-82.6	-101	212	268
	198	85.4	222	220
	224	-117	228	272
	-132	-115	217	127
	226	292	223	51.4
	-143	-141	-91.8	96
	-129	105	219	219
	-113	305	230	235
	-141	-118	43.8	206
	212	-122	-107	273
	239	78.8	227	276
	81.9	-147	220	170
	-116	-92.5	212	79.5
	-103	-154	56.6	228
	-172	87.2	236	198
	-116	51.4	224	66.7
	-113	-124	-110	263
	-77.9	-119	197	243
	-119	94.2	214	205
	582	148	212	219
	129	89.8	266	237
	229	333	-115	216
	63.2	84.9	209	225
	-104	228	219	210
	222	131	-105	247
	-130	233	252	151
	240	-111	227	277
	77.4	-104	205	216
	75.8	-115	-41.9	69.6
	213	56.5	222	62.6
	123	267	216	228
	254	148	-114	195
	69.8	-122	223	120
	73.8	-133	261	77.5
	214	-106	-99.1	272
	70.9	274	224	210
	-115	-135	-110	223
	103	78.5	223	286
	247	91.5	229	169
	83	302	217	201
	87.1	-123	225	215
	-122	279	219	128
	-107	277	215	71.3
	203	336	62	271
	-118	-113	224	114
	-101	299	-87.6	153
	-60.9	-104	232	272
	225	297	237	231
	97.8	62.1	222	490
	-79.6	65.4	218	83.7
	223	268	211	222
	208	-117	212	219
	-122	326	198	225
	-119	306	183	270
	114	281	205	714
	62.3	-127	225	277
	233	-127	-38.8	271
	100	-115	220	236
	-114	-169	200	237
	233	219	203	188
	103	71.4	338	215
	77.7	145	116	222
	84.6	86	463	265
	241	97.4	208	285
	526	60.9	213	208
	222	65.5	207	187
	139	-145	60.4	186
	-121	234	224	268
	223	289	92.8	72.9
	-129	91.6	209	255
	-74.5	99.5	221	221
	246	-144	-105	408
	85.3	70.1	57.4	72.9
	91.9	-90.5	226	263
	-136	553	235	111
	73.7	224	223	64.4
	72.2	262	63.7	209
	-118	252	251	157
	-104	-97.1	205	260
	68.3	-104	-48.2	115
	225	287	213	-58.9
	230	73.2	245	47.1
	138	-116	200	197
	-115	79.8	214	118
	76.5	78.6	226	221
	-119	111	229	208
	-132	281	221	282
	-78.2	104	62.1	206
	202	169	58.5	294
	73.9	298	62	112
	74.7	-141	207	189
	72.3	80.9	227	285
	80.2	64.9	203	167
	-120	268	216	275
	149	78.3	83.7	286
	117	-132	212	147
	133	103	46.1	276
	73.4	-87.2	54.6	106
	61.1	87.4	235	209
	92.5	94.5	-102	63
	-114	74.3	252	188
	-129	69.4	219	229
	-129	289	194	279
	-96.8	-53.6	51.9	282
	214	59.5	226	202
	-118	70.8	96.9	281
	73.3	-95.4	215	207
	85.1	83.3	211	292
	79.2	-143	217	259
	-152	119	-106	286
	85.9	-133	274	224
	-133	76.1	231	243
	92.8	74.2	213	485
	58.8	275	-111	211
	218	-123	289	194
	-129	214	219	41.9
	-108	277	221	218
	83.5	286	213	215
	187	278	485	244
	-116	-97.1	254	137
	73.9	-106	213	216
	229	210	229	158
	-146	268	216	217
	-102	206	216	216
	-129	336	-91.8	187
	217	85.2	217	238
	-124	-92.8	240	64.1
	-134	97	-92.1	272
	77.1	-106	221	222
	-110	77.8	212	281
	201	119	223	284
	60.4	-49.9	325	209
	218	-147	223	-99.3
	-111	-132	199	265
	62.7	70.5	255	172
	79.1	87.7	-105	260
	56.3	-124	221	277
	208	221	-105	219
	210	-134	55.4	63.7
	107	89.1	213	213
	108	74	281	212
	66.6	295	236	267
	206	112	229	232
	-114	-143	-95	214
	53.5	-103	213	212
	-82	152	210	-116
	64	88.2	211	238
	66.8	407	-48.2	221
	226	-130	234	241
	-108	-70.1	244	249
	90.6	66.1	217	78.5
	114	-135	98.7	125
	207	-140	222	219
	249	278	52.5	277
	-138	137	232	212
	111	-136	-97.1	138
	79	-94.5	-53.5	194
	53.1	90.7	59.9	214
	-125	122	275	69.8
	234	-137	-93.9	237
	181	79.6	64	223
	-145	452	221	112
	266	274	61.3	172
	-121	123	-101	273
	-130	83.1	224	54.2
	219	300	232	169
	-130	68.3	208	277
	230	48.3	205	230
	223	78.5	-100	278
	-129	71.3	208	213
	73.9	77.6	220	231
	-115	81.4	203	265
	-118	52.8	-104	261
	-111	-138	-91.9	189
	-132	89.9	99.3	234
	231	81.5	222	251
	-139	67.5	71.8	280
	-115	69.5	-94.7	243
	80	101	59	264
	79.6	105	232	73.9
	226	-112	-115	269
	121	128	223	218
	213	99.7	212	214
	-105	83.3	-117	267
	210	311	242	199
	-123	-138	215	262
	-127	253	204	280
	-116	-136	-105	186
	245	-107	217	68.3
	-104	71.5	221	198
	205	227	225	367
	219	-150	-87.4	76.8
	-131	-114	223	214
	114	217	212	181
	-125	-128	-111	151
	75.9	86.9	213	265
	197	-145	-72.9	565
	-132	118	222	198
	224	-104	224	146
	236	292	210	218
	215	183	226	-69.7
	-125	86.3	210	206
	236	64.2	209	261
	72.1	101	-120	241
	-115	-130	223	37.4
	-94.2	-120	226	155
	-123	82.6	229	274
	-116	67.4	229	225
	-153	284	226	222
	-110	64.3	54.5	71.8
	225	277	224	229
	89.8	-124	216	215
	225	136	217	217
	235	-106	62.7	234
	265	77.5	204	431
	-122	78.5	211	391
	-112	209	194	294
	120	291	219	207
	-233	249	213	223
	223	118	111	207
	-140	-139	-102	271
	228	91.3	210	222
	69.1	-136	220	276
	-156	290	214	219
	-118	115	211	266
	200	310	204	282
	-118	277	-107	177
	-96.4	220	224	220
	66.8	266	223	300
	-108	70.4	223	263
	-128	292	-91.3	224
	200	-121	-48	195
	79.4	78.6	201	124
	-112	241	104	161
	213	77	231	53.8
	277	96	-90.9	52.7
	-109	-120	-97.9	278
	-127	-122	60.6	207
	-123	106	-114	57.4
	-101	55.7	222	214
	-104	254	218	162
	243	90.1	230	212
	75.6	267	-94.8	73
	235	344	236	60.7
	-70.8	-133	218	59.3
	75.3	-107	210	-102
	219	133	220	206
	73	79.3	-100	216
	213	98.6	191	240
	78.1	288	204	75.6
	105	84.4	209	65.5
	213	256	204	284
	73	-84.4	60.1	221
	-116	139	-97.4	280
	85.4	283	-110	227
	233	-146	285	118
	267	90.6	223	61.9
	59.1	282	-109	57.4
	-131	69.4	-114	234
	138	-116	235	195
	-143	68.1	217	281
	113	100	232	232
	241	-100	201	199
	-111	-111	223	225
	123	68.3	-81.2	201
	-110	73.4	215	208
	94.4	-147	254	233
	67.1	-161	-66.6	56.1
	-107	-104	213	237
	-137	-128	67.7	214
	228	47.7	219	64.1
	-139	-99.3	226	242
	219	60.9	225	225
	-122	51.3	97.9	139
	-141	282	-72.4	151
	224	-108	205	217
	210	282	206	174
	-102	235	211	48.5
	-109	82	841	251
	218	-124	-73.8	233
	86.9	96.7	213	160
	-137	216	220	-92.4
	-97.2	99	-93.5	-71.2
	-123	74.6	202	69.9
	66.1	295	-192	51.1
	-166	-110	227	229
	232	78.9	175	202
	-75.2	279	-104	232
	-116	-138	226	92.8
	68.2	259	438	214
	225	-117	159	237
	223	110	209	203
	199	323	230	147
	219	82.6	-99.8	74.7
	-105	332	263	235
	114	-97.7	52.1	151
	79.6	266	214	178
	250	276	221	221
	216	-165	63.4	174
	-141	160	195	228
	86.7	88.3	209	207
	77.2	254	215	222
	-143	152	220	206
	77.9	111	46.8	207
	110	-117	193	174
	-119	-111	294	221
	-116	266	218	211
	-118	-137	221	271
	555	366	228	229
	-197	83.4	272	208
	241	-119	208	177
	230	272	200	67.3
	77.3	-134	-136	209
	-119	117	370	228
	-109	-136	231	279
	-126	124	138	231
	-108	-133	75.7	74.4
	74.5	88.4	358	229
	194	262	215	-83.4
	88.5	58.6	-135	214
	-131	-140	232	68
	224	-113	209	155
	51.7	293	240	114
	228	-109	-87.8	217
	104	-105	243	219
	-110	-141	206	222
	225	270	224	59.3
	-131	82.5	245	210
	124	245	218	210
	78.8	75.9	226	216
	154	583	94.4	264
	79.1	83.3	245	87.9
	-108	105	234	346
	-123	120	323	253
	-148	-138	99.1	223
	226	-130	200	181
	-96.3	-64	-84	161
	-71.6	248	-108	68.1
	51	290	-102	270
	-95.3	83.4	225	230
	116	137	232	224
	54.5	286	-101	58.4
	121	238	216	258
	-48.9	-104	216	214
	72.8	259	270	189
	84.6	111	231	213
	79.2	-139	59.7	217
	198	-139	-116	215
	208	75	221	-230
	219	-163	243	123
	225	81.9	60.3	196
	-110	296	273	249
	-105	263	-104	210
	-45.6	-109	227	238
	-124	583	195	192
	220	135	217	286
	-113	285	-113	246
	252	-99.2	58.8	185
	260	75	237	259
	153	83.3	226	222
	-103	129	-119	59.9
	89.5	-116	-92.5	266
	-113	83.3	219	217
	74.3	109	-93.5	228
	236	-111	-112	213
	79.7	-146	215	245
	132	326	-99.7	224
	227	85.9	237	210
	90.9	1040	220	47.1
	-125	-104	210	221
	-91.4	-134	-114	228
	-113	-122	207	221
	-124	-155	447	264
	239	-116	204	566
	-105	69	-122	204
	215	237	-96.7	249
	113	68.3	60.6	208
	63.5	112	234	271
	-211	-129	92.5	188
	223	-120	47.7	420
	-88.2	-117	218	272
	-125	-114	218	66.6
	236	-116	272	235
	67.4	-100	217	237
	-126	-120	268	201
	279	273	129	499
	-112	88.8	57	214
	-119	72.9	217	223
	-147	276	226	142
	223	129	302	194
	231	91.1	231	185
	220	-133	236	227
	-120	-131	224	217
	-157	92.5	223	-108
	58.1	123	221	214
	214	299	221	65.1
	158	117	275	63.1
	240	295	76.1	282
	208	317	-107	228
	-116	114	-105	220
	111	64.9	-123	82.1
	-151	90.3	214	154
	250	88.6	218	205
	74.2	-126	207	273
	77.6	371	251	383
	228	-100	222	789
	-107	-61.9	228	196
	136	85	216	213
	98.2	79.8	224	205
	77.9	-151	203	279
	-133	-154	221	84.1
	-119	-101	215	238
	97.9	74.3	238	169
	-133	243	288	222
	-122	-132	-125	271
	-129	70.1	220	73.9
	284	72.5	235	117
	150	73.1	-105	257
	-113	-145	217	55.1
	211	87.4	272	256
	217	67.8	207	164
	-126	255	55.5	265
	78.2	339	248	218
	62.2	274	78.6	172
	-119	-114	218	290
	245	129	49.3	232
	214	348	229	208
	219	79.8	230	208
	-112	205	-41.4	206
	-116	67.2	213	233
	-101	-115	222	232
	119	256	335	98.4
	-146	-117	220	236
	225	313	209	93.9
	239	80.1	214	162
	56.3	-144	56.3	159
	235	265	234	232
	84.4	-103	213	70.5
	-135	189	68.2	175
	-129	255	209	206
	-115	-124	-113	228
	240	72.2	400	-103
	-165	-98	234	185
	227	226	228	60.9
	64.2	-120	224	210
	257	88.1	192	197
	-128	110	211	247
	244	77.5	229	132
	69.4	-130	-87	184
	-143	-139	242	237
	-121	66.4	126	230
	229	77	-49.9	259
	-102	-97.6	66.1	220
	-105	-127	-115	62
	-116	86.6	-113	204
	-115	320	215	240
	-122	-145	68.1	309
	214	257	218	110
	239	301	214	90.6
	-106	337	210	109
	77.9	-112	58.7	235
	251	301	220	256
	-106	-135	212	158
	-109	-120	102	267
	-143	-107	210	226
	-70.4	146	221	197
	-129	133	207	168
	187	183	210	284
	76.5	-131	218	58.1
	-137	126	-117	218
	232	261	-96.5	234
	91	-95.2	229	54.5
	125	-141	223	66.1
	213	296	196	296
	76.7	127	216	271
	-104	97.4	51.2	239
	92.3	201	217	269
	-91.4	94.8	206	307
	224	-64.8	229	213
	226	-132	217	173
	-118	287	216	73.2
	-122	295	-103	113
	-107	234	-105	207
	-111	213	-111	282
	69.4	298	212	221
	86.2	270	220	225
	-115	88.1	218	59.7
	233	75.9	213	338
	-135	-181	348	228
	67.6	67.4	116	255
	234	115	220	219
	-125	66.6	290	212
	-130	-142	221	229
	-146	266	220	206
	105	-89.1	215	229
	-145	-122	234	288
	-108	79.5	71.8	165
	223	74.8	281	191
	219	67.5	225	250
	240	277	185	227
	-124	76.5	229	244
	-129	-129	230	539
	213	221	225	229
	78.5	-145	236	75.5
	173	248	-163	203
	-132	266	112	58.7
	-101	74.2	230	186
	210	79.5	195	263
	69.8	120	-91.5	203
	115	90.7	57.2	263
	251	109	86.5	209
	-122	-101	222	81
	213	-97.2	488	228
	-74.5	298	1200	236
	115	156	215	228
	207	-96.1	215	233
	97.9	-112	228	274
	-115	-52.3	72.7	199
	206	-118	201	98.7
	95.6	294	226	257
	89	259	219	237
	227	-131	-117	220
	70.3	90.6	217	63.1
	-118	281	217	229
	209	141	69.3	79.3
	-72.1	-124	-101	237
	248	-127	230	123
	81.4	-131	58.5	247
	-138	80	219	152
	75.7	316	-107	285
	-143	57.6	59.1	294
	-117	-106	205	228
	-45.2	-101	217	184
	-118	-140	71.1	229
	198	274	209	102
	57.6	64.3	68.5	282
	70.2	216	-102	164
	-105	86.2	223	226
	224	291	51.8	212
	81.1	277	299	245
	-139	235	115	256
	94.4	-129	213	60
	-114	58.2	197	215
	-127	234	225	271
	553	-180	229	217
	69.3	79.6	220	237
	82.2	107	-122	208
	96	-100	204	193
	-110	-126	206	213
	-144	-127	-120	225
	84.8	-142	248	235
	-125	284	218	195
	73.8	105	221	157
	-117	-109	208	235
	-133	-86.2	219	273
	-124	59.4	206	166
	226	-113	-117	57.8
	540	297	48.4	169
	-124	-127	221	222
	-128	98.8	227	227
	224	-124	209	223
	-116	-126	64.2	-220
	223	85.7	218	269
	102	73.5	65.6	44.7
	73	-127	215	223
	222	464	209	177
	225	115	222	183
	-140	-124	69.8	271
	-122	282	223	59.8
	-127	-99.9	-89.6	222
	70.9	-49.2	-62.7	-93.3
	-131	-128	-105	221
	-124	609	-55.3	221
	71	138	225	210
	-99.6	265	-93.2	215
	234	70.4	120	179
	207	-127	220	207
	-109	72.6	224	214
	207	109	-96.5	241
	86.6	89	45.8	67.2
	204	-105	109	51.2
	84	77.6	85.6	77.6
	-42.1	-132	-116	66.2
	-108	265	175	198
	244	348	73	212
	115	-104	-103	59.1
	67.4	246	183	269
	-130	-110	255	163
	-149	283	466	73.3
	-107	112	-47.2	181
	-119	99.7	234	85.7
	-112	-116	64.4	476
	144	98.7	286	225
	82.7	-119	231	221
	216	288	214	223
	43.8	73.1	44.9	227
	-136	-130	229	62.2
	-121	325	216	216
	-133	307	-135	277
	-124	72	280	59.3
	-126	332	220	215
	-128	75.7	232	123
	244	-124	219	55.3
	79.6	-114	-80.1	222
	77.6	-133	-102	247
	76.3	-129	220	252
	-140	232	244	248
	-115	-125	206	56.5
	70.8	-121	208	253
	-132	332	45.4	259
	-106	70.7	224	277
	-115	59	231	225
	89.6	267	-98.3	269
	-109	-107	-118	212
	84.1	85.7	209	222
	57.1	289	215	281
	-122	77.7	227	223
	232	101	233	217
	65	-108	214	65.5
	234	268	207	212
	244	-166	206	208
	-52	-77.8	233	155
	-105	-79	214	53
	-138	72.4	-46.3	279
	82.5	88.7	61.3	248
	209	82.8	-112	72.9
	-125	-112	-111	83.2
	210	-49.6	219	68
	-127	348	208	204
	-114	87.7	212	-80.6
	-52.1	70.5	-104	284
	-135	82.6	213	217
	231	294	230	241
	272	70.1	-118	272
	245	85.8	229	159
	221	-115	-97.7	202
	-121	100	-122	65
	-125	306	502	77.2
	64.4	-120	106	237
	-108	-129	64.3	-44.8
	-135	-149	167	257
	-117	-107	-52.2	261
	-117	-99.4	219	257
	86.1	234	236	224
	-104	-109	216	276
	109	-139	220	208
	218	82	205	236
	232	-127	240	360
	219	275	217	220
	62.5	280	232	262
	71.1	-113	61.8	55.2
	236	266	62.1	222
	236	-137	221	355
	285	251	49.4	221
	-124	265	193	203
	-124	-169	-102	216
	250	77.7	55.8	283
	228	-137	196	211
	131	-128	-64.1	240
	105	205	232	140
	56.3	62	215	122
	-137	306	211	222
	-40	-127	215	196
	335	81.8	212	66.3
	-53.1	60.1	234	206
	68.7	71.9	216	272
	67.2	87.2	-118	207
	231	218	222	220
	82.6	71.7	218	-53.2
	-131	-109	224	186
	232	95	236	266
	-124	-81.2	42.5	277
	68.3	70.1	54.2	63.1
	-119	292	224	107
	65.8	106	63.6	241
	247	69	217	192
	67.7	-87.2	66.3	261
	80.8	88.6	52.9	-87
	-116	-135	211	202
	213	293	-86.9	213
	-92.5	262	444	226
	68.4	76.7	214	281
	267	287	-102	227
	257	137	-64.1	55.5
	70.1	-114	53.2	203
	-132	293	229	234
	-99.8	75.8	235	179
	-140	56.2	-115	85.3
	-106	154	62	349
	-136	-147	57	206
	70.7	-106	-93.6	288
	-131	-136	55.3	93.9
	-105	80.6	-96.1	67.2
	232	-101	201	146
	44.1	84.6	205	219
	68.1	141	-113	217
	176	74.5	204	239
	-183	331	212	196
	-108	-210	226	206
	70.4	-146	206	224
	-125	264	111	209
	-102	302	237	208
	-112	64	229	227
	91.1	78.5	220	230
	219	297	73.3	68.3
	-71.6	-62.3	252	67
	-114	67.4	231	-63.4
	211	271	102	261
	229	341	221	262
	192	-116	-108	191
	-99	124	137	-99.1
	-102	221	222	222
	-126	104	213	54
	130	-114	220	264
	214	134	220	211
	-97.7	-135	239	126
	236	-109	235	279
	226	-128	225	159
	-113	-110	219	217
	-126	107	-107	199
	219	-112	227	53
	228	-115	222	247
	66.5	-121	220	107
	75.7	-98.1	212	222
	251	79.2	220	69.3
	-120	127	229	222
	232	-121	54.3	106
	65.1	-116	-101	270
	75	265	215	255
	215	-119	-54.2	216
	84	132	232	223
	-79.5	97.8	102	211
	-68.6	98.6	58.8	183
	-116	128	239	101
	-136	-96.4	-60.9	75.4
	93.3	-116	208	231
	84.7	-126	227	280
	67.3	-96.5	221	173
	81.5	257	224	405
	-103	-158	-90.2	220
	-131	-131	-116	241
	215	-123	201	151
	232	-121	216	268
	-105	280	222	257
	-123	570	213	488
	-125	217	216	243
	-121	-140	-76	186
	-113	297	215	64.2
	299	95.9	192	83
	-125	-117	227	68.9
	-135	302	229	176
	239	-138	-87.6	200
	-119	81.7	222	105
	-114	277	57.6	62.9
	66.4	104	-95.6	-77.9
	79.4	108	221	71.9
	51.7	-146	109	223
	-122	81.2	-117	487
	-102	66.9	213	214
	279	66.1	-91	221
	180	82.4	-129	61.4
	241	-108	-76.3	228
	77.3	-138	235	277
	71.8	125	210	251
	-58.2	319	-103	251
	-125	338	232	231
	216	72.4	242	220
	-112	66.7	-108	205
	-132	77.5	-89.8	110
	72	78	-104	210
	205	-127	208	272
	217	-119	164	225
	209	278	-103	228
	96.6	-116	52.9	230
	240	-122	203	204
	224	-83.2	-96	170
	-119	-96.7	219	216
	74.4	-123	216	190
	-99.3	88.6	214	210
	-111	90.4	223	205
	141	-132	-90.9	143
	-96.6	95.5	202	322
	79.1	77.6	-90.8	118
	71.3	-114	-112	144
	90.7	-134	-107	58.9
	220	-122	244	107
	230	85.4	227	276
	93.5	-122	69	269
	-128	73.6	-51.5	213
	97.3	72.4	216	211
	-94.9	82	-111	208
	218	328	224	203
	115	90.5	224	203
	71.6	66.9	215	182
	72.7	-144	222	173
	71.4	-122	213	489
	183	-62.7	223	224
	228	-158	-100	227
	-118	71.5	206	159
	103	-208	-52.5	223
	-121	-110	215	504
	67.4	-113	210	227
	230	-108	96.7	263
	217	76.4	74.6	-106
	233	-99.2	134	222
	238	66.3	103	216
	-117	124	63.7	247
	81.9	-144	219	205
	86.6	-126	-179	82
	-149	270	-120	260
	-113	107	-112	60.6
	226	-114	-100	266
	68.2	84.7	-115	-59.7
	78.8	80.5	230	80.5
	-128	105	219	536
	-115	-111	-104	55.5
	66.3	68	189	218
	126	131	57.4	293
	-111	286	215	58.8
	93.7	-121	211	73.9
	204	75.3	228	245
	95.5	-127	67.9	181
	-124	63.1	-98.6	57.1
	-72.5	278	208	227
	-126	76.2	-119	240
	80.8	226	-117	300
	236	337	54.5	228
	-112	287	-107	192
	-106	-114	42.4	161
	-112	82.9	240	53.5
	110	82.8	230	479
	-141	-141	170	220
	123	86.8	-96.1	220
	176	82.4	223	222
	133	-86.7	198	198
	-48	102	-100	221
	211	-129	36	58.8
	-147	92.2	91.6	241
	-127	49.7	111	56.6
	215	-84.9	199	199
	72.4	-137	237	223
	346	127	276	224
	233	-106	212	92.1
	-104	-96.9	225	228
	373	-99.9	58.5	263
	63.5	79.9	232	256
	-148	-126	221	234
	198	318	230	220
	-97.5	116	209	296
	-109	-113	-80.4	232
	-123	67.9	207	227
	255	116	224	165
	-110	-141	-92.9	229
	245	76.8	221	59.6
	67.7	75.4	60.9	65.3
	90.9	-149	212	226
	87.3	91	217	108
	-105	106	-96.8	61.5
	59	-105	224	65.7
	-137	-129	221	220
	77.1	292	72.6	200
	-100	336	-52.3	210
	-152	271	-98.6	390
	-114	-120	233	198
	129	76.1	198	239
	271	101	164	246
	226	252	225	124
	226	279	226	58.8
	-133	74.2	216	118
	83.6	323	230	64.2
	230	266	-108	264
	186	-137	234	162
	71.9	79.8	231	211
	117	-144	214	230
	-120	101	180	225
	53.8	126	-108	256
	191	-143	-103	222
	-118	-105	208	193
	86.8	-102	-91.2	147
	125	115	222	221
	-124	78.7	-103	234
	222	291	223	160
	222	-125	214	222
	-111	65.3	249	232
	-113	114	65.5	282
	-125	326	-101	241
	94	255	225	257
	239	99.1	-101	212
	-96	256	205	220
	216	82.5	-101	95.2
	130	66.2	48.4	225
	117	284	229	225
	58.4	-132	259	278
	226	94.5	221	214
	-111	131	-104	205
	83.2	120	70.6	214
	69.5	53.2	215	224
	245	60.6	220	271
	-102	91.7	213	269
	-131	-113	220	323
	-126	109	51.3	65.4
	223	275	184	64.1
	219	91.6	218	-118
	-128	-115	76	463
	518	107	67.3	213
	210	282	223	236
	88.7	-83.6	215	236
	-85.5	-94.3	189	197
	-111	269	223	57.3
	242	551	-118	102
	220	92.2	-107	243
	-41.7	93.9	217	225
	227	71.8	220	219
	240	270	198	268
	-124	-122	219	114
	-122	80.8	222	272
	221	87.7	231	438
	218	323	247	257
	244	275	206	265
	-119	71	61.7	237
	254	78	233	180
	118	347	233	220
	147	261	-127	197
	232	125	-93	267
	111	70	-53.7	475
	-97.4	-88.3	211	261
	50.2	197	218	228
	222	233	90.8	222
	-147	513	-108	220
	116	-125	216	218
	-156	93.1	224	470
	70.7	70.1	193	-74.9
	108	80.1	83.7	280
	84.8	273	-120	94.5
	194	885	777	-59.4
	-71.4	-117	212	261
	211	105	283	73.6
	-150	85.4	284	230
	-92.4	277	249	277
	231	93	-113	252
	-103	345	176	216
	73.9	319	204	116
	79	-118	-69.5	89.7
	-130	-135	202	206
	225	93.2	225	178
	209	301	-84.2	220
	74.2	-111	-95.1	106
	-91.5	-132	-111	315
	-130	61.8	216	235
	80.8	-129	230	121
	71.7	338	224	131
	-122	-172	-106	273
	105	299	230	215
	-107	162	59.2	268
	74.5	-114	99.4	211
	-122	79.3	286	205
	268	-109	211	233
	-73.7	85.6	203	122
	-127	264	-104	332
	76.6	-125	-97.2	277
	64.8	-112	198	-100
	-117	68.1	106	79.7
	209	73.8	229	207
	-116	77.7	-89.3	278
	57.1	262	206	53
	66.5	97.9	108	-122
	-110	70.6	93.3	213
	-108	-128	266	234
	71.5	288	226	211
	216	-137	-104	269
	-102	246	199	200
	65.8	-125	211	214
	-132	-132	-89	220
	93.8	-125	-112	75.6
	62.2	-121	-144	227
	-96.4	85.7	270	211
	-104	-105	56.2	47.6
	188	-115	49.1	216
	79.2	-71.2	232	212
	-121	-137	209	57.7
	-111	-117	217	229
	222	-152	-117	232
	230	-198	222	203
	213	-130	178	231
	227	263	238	168
	-122	152	62.9	204
	87.9	287	186	278
	97.7	-125	242	231
	95.3	70.4	70.7	305
	-79.2	-104	-150	206
	239	282	-108	271
	-111	-119	446	230
	-45	-113	-105	274
	-139	277	55	205
	-118	104	225	217
	-120	280	221	75.9
	-115	-123	213	195
	-135	80.8	212	59
	-117	-92.1	285	235
	-110	548	214	254
	355	-107	225	-79.5
	226	260	116	222
	85.8	-99.9	-107	253
	-102	251	229	68.6
	-106	97.2	242	213
	125	224	111	-198
	-109	78.3	206	182
	-101	91.7	216	58.5
	251	79	-94.3	78.4
	-107	503	215	281
	-111	-104	-115	265
	213	285	226	212
	110	73.8	-97.2	229
	73.3	78.4	243	63.7
	211	-104	-125	207
	242	78.5	59.4	206
	230	90.9	-124	271
	69.1	-128	-81.9	226
	243	-137	-127	281
	-132	269	227	236
	-117	289	-85.8	275
	244	226	222	120
	-132	-130	223	-107
	209	-114	51	273
	-173	278	216	237
	445	-134	231	208
	274	76.2	222	262
	-122	75.1	223	201
	189	93.6	230	275
	-130	93.1	218	195
	78.6	66.8	-108	217
	118	-98.4	66	200
	73.6	88.9	57.9	255
	91.1	-114	51.1	215
	-110	-125	239	229
	-118	71.6	220	270
	267	-123	-108	255
	-59.4	-111	238	235
	77.7	-86.3	216	80.8
	-104	280	204	203
	-127	-113	210	254
	-98.5	71.4	-107	251
	86.1	-137	-115	290
	-133	77	-96.2	272
	221	85.5	60.3	225
	81.1	312	192	81.3
	85.8	-116	-195	222
	216	74.1	233	200
	67.6	58.1	209	161
	58.8	344	222	110
	64.8	312	107	223
	250	285	218	220
	81.9	96.4	208	271
	70.2	79.9	-92.8	340
	227	68.7	233	56.6
	221	321	212	69.5
	233	279	271	219
	237	-140	225	212
	226	74.5	235	163
	97.5	537	-108	56.5
	203	230	-107	199
	212	277	114	-46
	73.8	99	-96.8	201
	71.1	97.1	-102	57.4
	118	299	-97.1	-134
	-107	83.2	106	241
	-152	102	224	271
	-114	-88.1	215	99.9
	99.5	-143	-108	90.6
	248	243	60.8	219
	-107	-143	-107	1110
	-104	225	-124	233
	66.2	238	208	-88.1
	51.8	130	-118	220
	-143	290	-114	109
	200	-93.5	234	214
	74.7	97.5	218	61.9
	213	267	215	230
	-133	294	216	181
	-130	283	230	235
	-91.2	82	147	67.5
	-69.5	222	-98	62.9
	201	82.5	46.7	215
	-185	89.4	80.8	151
	218	112	-105	171
	-120	71.3	70.6	254
	-128	298	50.3	62.6
	-112	90.5	187	273
	223	-140	218	209
	207	115	225	164
	60.1	83.6	-106	66.5
	-89	134	-111	126
	218	300	59	206
	94.2	-108	147	-99.5
	70.4	69.7	228	231
	225	-79.2	-107	265
	-113	82.8	113	210
	94.1	-140	-95.6	227
	-108	114	-111	285
	-107	72.3	277	204
	-124	-95.4	69.4	219
	202	70.6	227	200
	228	-103	-93.5	225
	106	267	-103	86
	-95.2	-111	237	183
	-149	271	219	232
	111	108	-87.2	427
	230	74.7	211	260
	-159	-97.8	232	257
	72.8	281	-110	222
	232	-123	227	214
	-140	256	220	163
	67.5	87.8	216	165
	246	274	-157	113
	230	-122	99.5	-56.4
	71.1	61.3	239	139
	-130	269	55.3	220
	-116	92	-132	225
	-114	85.4	64.8	207
	83.3	305	216	102
	-102	-114	231	74.3
	-191	310	-112	51.8
	-134	84.3	227	223
	219	-100	209	271
	-45.8	211	181	205
	199	79.6	215	216
	-138	79.6	-84.4	151
	228	299	241	73.3
	237	-134	215	105
	-101	-115	433	65.5
	273	351	236	153
	188	280	214	231
	98.5	210	226	286
	231	89.2	225	67.6
	77.5	-98.1	206	189
	224	77.3	-95.7	211
	-112	297	238	279
	-115	-130	48.3	209
	-119	66.2	-48.2	59.1
	117	76.6	224	206
	81.9	99.5	196	50.4
	-71.4	99.3	225	256
	219	83.9	-112	197
	-121	-123	206	111
	-121	-128	252	213
	72.5	311	211	264
	-111	73.9	-110	226
	103	-142	219	241
	-112	-124	216	226
	310	-166	185	309
	-104	-49.7	218	241
	-130	43.4	-88.7	164
	234	58.5	228	218
	-104	291	211	46.4
[truncated: 6,297 more rows]

## Sheet: 5. Figure 5A
Supplementary Figure 5A
All bands were quantified in ImageLab using the 'Lanes and Bands' tool. 'Total band vol.' for each concentration point was normalised to a maximum signal ( 0 nM band) and minimum signal (at highest concentration point), then inverted.
	MeCP2 (nM)	91 meCpG		81 meCpG		unmethylated			MeCP2 (nM)	91 meCpA		81 meCpA		unmethylated
	1000	1	1	1	1	1	1		1000	1	1	1	1	1	1
	500	1.00391	0.997084	0.998751	1.00139	0.999374	1.00017		500	1.008	1.0017	1.00103	0.99457	1.00394	0.99486
	250	1.00295	0.995228	0.994292	1.00302	0.99376	0.994095		250	1.00616	0.99272	0.992759	1.00544	0.99798	0.880758
	125	0.994112	0.880478	0.966813	0.924384	0.943311	0.904107		125	0.979532	0.910923	0.975708	0.986887	0.943682	0.840126
	62.5	0.92327	0.809051	0.878514	0.902677	0.683409	0.721609		62.5	0.933494	0.768734	0.861445	0.758627	0.67927	0.688889
	31.25	0.607637	0.587152	0.543611	0.678169	0.213025	0.319811		31.25	0.447212	0.551139	0.58614	0.572463	0.297812	0.282838
	15.625	0.336957	0.321479	0.285856	0.333638	-0.0160702	0.160847		15.625	0.244737	0.354357	0.143486	0.327576	0.0852155	0.0198646
	7.8125	0.150398	-0.0173	0.218355	0.0335669	0.0645219	0.0121024		7.8125	0.194307	0.0208392	0.159206	0.110862	-0.0363678	0.0449969
	3.90625	0.121858	-0.100737	-0.0014162	0.0448654	-0.0251835	0.0311336		3.90625	-0.0289549	-0.0532084	0.0531845	-0.0553157	0.0635013	0.035298
	1.95312	-0.0795303	-0.086491	-0.0303477	-0.0424678	0.0360117	0.00334023		1.95312	-0.120499	0.0510516	-0.0765696	-0.0513817	0.118871	-0.113617
	0.976562	0.0685168	-0.0617805	0.0101304	-0.0890347	-0.139581	0.0710545		0.976562	-0.0416897	0.0507001	0.10193	-0.0734998	0.0332456	-0.0903029
	0.488281	-0.0225415	-0.0203402	0.0529811	0.00995147	-0.0465019	0.00831847		0.488281	-0.0755369	-0.0379718	0.0375916	0.0135587	-0.131988	-0.0165973
	0	-0.0334378	0.121497	0.0105685	-0.08199	0.150954	-0.0480105		0	-0.0116677	-0.0657876	0.137737	0.00974773	-0.031435	0.0972801
	0	0.0334378	-0.121497	-0.0105685	0.08199	-0.150954	0.0480105		0	0.0116677	0.0657876	-0.137737	-0.0097477	0.031435	-0.0972801

## Sheet: 6. Figure 6B&C
Supplementary Figure 6B&C
All bands were quantified in ImageLab using the 'Lanes and Bands' tool. 'Total band vol.' for each concentration point was normalised to a maximum signal ( 0 nM band) and minimum signal (at highest concentration point), then inverted.
Supplementary Figure 6B
	[MBD] (nM)	H3 WT			H3tailless			H3K27me3
	27413.3	1	1	1	1	0.991732	1	1	1	1
	13706.7	0.989365	0.984811	0.98523	0.984404	0.989704	0.994021	0.974027	0.986395	0.988839
	6853.33	0.997889	0.992422	0.994881	0.978187	0.993682	1.00146	0.995543	0.990509	0.966604
	3426.67	0.995658	0.914958	0.995929	0.994136	1	0.978843	0.977077	0.956939	0.93006
	1713.33	0.920596	0.850692	0.902116	0.960554	0.939263	0.945072	0.866266	0.868928	0.937472
	856.667	0.759992	0.720737	0.767767	0.80268	0.78603	0.72615	0.730597	0.636751	0.796068
	428.333	0.488818	0.506497	0.509875	0.626613	0.589706	0.506159	0.460987	0.473493	0.416539
	214.167	0.155809	0.292644	0.310646	0.315083	0.430468	0.377291	0.226041	0.383666	0.27236
	107.083	0.0761267	0.0991943	0.177982	0.167173	0.152137	0.119926	0.0847802	0.20638	0.152935
	53.5417	0.0077347	0.121589	0.00252133	0.0337109	0.101341	0.0564405	-0.0480453	0.019668	0.0794461
	26.7708	0.0361496	-0.0272005	0.0237363	0.019351	-0.009863	0.00243564	-0.0332563	-0.0620913	-0.0149885
	13.3854	-0.003498	-0.012211	-0.0217277	0.00695775	-0.0141336	0.0689783	-0.0189802	-0.0216038	0.070869
	0	-0.0079773	-0.0221876	-0.0623396	-0.0115552	0.0128609	-0.0788843	-0.0498289	0.0064439	-0.131544
	0	0.00797732	0.0221876	0.0623396	0.0115552	-0.012861	0.0788844	0.0498289	-0.0064439	0.131544
Supplementary Figure 6C
	[MeCP2] (nM)	H3 WT, methylated			H3 WT, unmethylated			H3tailless, methylated			H3tailless, unmethylated
	2178.95	1			1			1			1
	1452.63	0.984503	1	1	0.986133	1	1	0.991216	1	1	0.993714	1	1
	968.421	0.983584	0.986967	0.993189	0.992736	0.982809	0.979986	0.986171	0.984167	0.976325	0.9857	0.982277	0.977575
	645.614	0.986095	0.984092	0.984131	0.988836	0.986284	0.970422	0.985525	0.998788	0.994315	0.984464	0.964258	0.96974
	430.409	0.980919	0.978823	0.971063	0.996191	0.973952	0.976098	0.988661	0.975255	0.966094	0.956229	0.980147	0.954451
	286.94	0.968185	0.921845	0.915062	0.935824	0.879634	0.900313	0.969886	0.971452	0.972667	0.93996	0.961569	0.907256
	191.293	0.956097	0.905626	0.864594	0.848335	0.802203	0.881407	0.9674	0.947104	0.946452	0.862493	0.87991	0.864984
	127.529	0.823388	0.851077	0.816859	0.71329	0.670218	0.58696	0.877582	0.880819	0.882988	0.755203	0.860967	0.821244
	85.0191	0.66028	0.688331	0.562763	0.32695	0.38053	0.381671	0.684048	0.820103	0.661874	0.391055	0.663105	0.477514
	56.6794	0.258428	0.447913	0.344794	0.00838348	0.0813678	0.133315	0.548069	0.592071	0.517717	0.132639	0.126108	0.169586
	37.7863	0.162524	0.294525	0.267189	0.0142221	0.0358967	-0.0183297	0.418334	0.488876	0.368242	0.0745119	0.131333	0.0286294
	25.1909	0.0265076	0.10544	0.1571	0.0155204	0.0607529	-0.0560658	0.194979	0.254722	0.294008	-0.0182984	-0.0536101	0.0151112
	16.7939		0.0309633	0.00850507		0.0408862	0.0304929		0.11181	0.177454		-0.0324818	-0.0294528
	0	0.0224451	0.0262806	-0.0484325	0.0705897	0.0900766	-0.0223027	-0.0284116	0.0173429	-0.0306193	0.0458694	-0.0305171	0.0698191
	0	-0.0224451	-0.0262806	0.0484325	-0.0705897	-0.0900766	0.0223027	0.0284116	-0.0173429	0.0306193	-0.0458694	0.0305171	-0.0698191

## Sheet: 7. Figure 7B&C
Supplementary Figure 7B&C
All bands were quantified in ImageLab using the 'Lanes and Bands' tool. 'Total band vol.' for each concentration point was normalised to a maximum signal ( 0 nM band) and minimum signal (at highest concentration point), then inverted.
Supplementary Figure 7B
	[MeCP2] (nM)	N601-15 methylated			N601-15 unmethylated			15-N601-15 methylated			15-N601-15 unmethylated
	12912.3	1	1	1	1	1	1	1	1		1	1
	6456.14	0.993399	0.983142	0.978683	0.981991	0.987776	0.993658	0.998096	0.982765	1	0.997238	0.982283	1
	3228.07	0.995086	0.974207	0.963635	0.967455	0.990592	0.978937	0.99339	0.985351	0.973979	0.989854	0.999771	1.00109
	1614.04	0.821246	0.796968	0.948618	0.88009	0.778215	0.814537	0.997252	0.985503	0.995486	0.652482	0.998369	0.996178
	807.018	0.742507	0.686028	0.811133	0.563844	0.718542	0.792483	0.938724	0.984969	0.988502	0.784119	0.854678	0.992461
	403.509	0.511869	0.54925	0.683651	0.275418	0.537132	0.758697	0.881817	0.847696	0.981626	0.665985	0.514379	0.908018
	201.754	0.288479	0.354599	0.357206	0.169489	0.228111	0.52608	0.695949	0.549915	0.831709	0.331605	0.287698	0.680975
	100.877	0.0212454	0.134873	0.0921461	-0.0248602	-0.0091229	0.246886	0.342881	0.275448	0.435286	-0.0316694	-0.0382888	0.159868
	50.4386	-0.0109426	-0.0055554	0.0916083	-0.0893213	-0.0714191	0.018508	-0.0409289	-0.0449269	0.165455	0.0257104	-0.0641258	0.046025
	25.2193	-0.106507	0.0511428	-0.120511	0.00577688	-0.0823233	-0.004663	-0.0502168	-0.0833503	0.0195082	-0.0274272	-0.311864	0.0066303
	12.6096	0.0178133	-0.0614597	0.101271	0.0619908	-0.15435	-0.06083	-0.0432569	-0.0688948	0.0361155	-0.0493111	-0.0308181	-0.0496995
	6.30482	-0.0207413	-0.0068292	-0.0049676	0.00830513	-0.131721	0.062784	-0.0175213	-0.0441418	0.00115129	-0.0301929	-0.0500621	-0.024623
	3.15241									0.011442			0.0267811
	0	-0.012022	-0.0128051	0.0202629	-0.0350376	-0.13416	0.052843	-0.0191378	0	0	0.0190317	0	0.068972
	0	0.012022	0.0128051	-0.0202629	0.0350376	0.134161	-0.052843	0.0191378	0.514908	0.352825	-0.0190317	0.38339	-0.068972
Supplementary Figure 7C
	[MeCP2] (nM)	N603-30 methylated			N603-30 unmethylated			16-N603-30 methylated			16-N603-30 unmethylated
	12912.3	1	1	1	1	1	1
	6456.14	0.991623	0.976819	0.998412	0.990103	1.00482	0.999705	1	1	1	1	1	1
	3228.07	0.988886	0.981198	0.996512	0.975776	1.03809	0.98147	0.999423	0.995487	0.99503	0.991603	0.991603	0.993242
	1614.04	0.989203	0.977079	0.974964	0.985133	0.993506	0.997522	0.997839	0.98996	0.992189	0.990613	0.990613	0.995149
	807.018	0.981407	0.934484	0.957684	1.00118	0.98385	0.956779	0.998126	0.989231	0.988222	0.990892	0.990892	0.968705
	403.509	0.96725	0.978873	0.912192	0.955387	1.00146	0.886556	0.986265	0.962649	0.987495	0.989467	0.989467	0.916225
	201.754	0.940667	0.976944	0.866389	0.886871	0.905365	0.806561	0.931571	0.927105	0.984423	0.882644	0.882644	0.859909
	100.877	0.788391	0.876774	0.718216	0.567805	0.669652	0.340221	0.833788	0.755374	0.800216	0.235961	0.235961	0.550188
	50.4386	0.386793	0.473072	0.284371	-0.0473322	0.0846418	0.0639025	0.354849	0.294729	0.521879	-0.0221389	-0.0221389	0.112747
	25.2193	0.0401606	0.11362	0.0811285	-0.0285061	-0.156061	0.0429029	0.158665	0.113344	0.293903	-0.0084362	-0.0084362	-0.0669822
	12.6096	-0.116164	0.0276349	0.00264046	-0.105953	0.0184164	0.0858461	0.0153204	0.00154406	0.0245167	-0.0027775	-0.0027775	-0.0552424
	6.30482	-0.123678	-0.0077353	0.018532	0.0367523	-0.0455789	0.0472379	-0.0059628	-0.0116518	-0.0124124	0.00280052	0.00280052	-0.119743
	0	-0.0027523	0.0185484	-0.0281779	-0.0577161	0.0975436	0.469279	0	0.0046026	-0.0074899	0.00115701	0.00115701	-0.044318
	0	0.00275235	-0.0185483	0.0281779	0.0577161	-0.0975436	0		-0.0046026	0.00748989	-0.001157	-0.001157	0.044318

## Sheet: 8. Figure 8A&B
Supplementary Figure 8A&B
All bands were quantified in ImageLab using the 'Lanes and Bands' tool. 'Total band vol.' for each concentration point was normalised to a maximum signal ( 0 nM band) and minimum signal (at highest concentration point), then inverted.
Supplementary Figure 8A
	[MeCP2] (nM)	N601			acidic patch mutant			H3tailless			H3K27me3
	4000	1	1	1	1	1	1	1	1	1	1	1	1
	2000	0.986044	0.981935	1.00201	0.986852	0.974535	1.00021	0.975981	1.00103	0.999083	0.977752	1.00122	1.00026
	1000	0.985787	0.98295	1.00392	0.987424	0.980049	0.999381	0.996858	0.998743	0.998841	0.980895	1.00195	1.00016
	500	0.984692	0.985513	1.00242	0.999991	0.976426	0.99746	0.987972	0.992996	0.997855	0.984692	1.02342	0.935896
	250	0.977104	0.95674	0.970321	0.990111	0.926924	0.977699	0.986408	1.01118	0.995053	0.94743	0.973723	0.899816
	125	0.924649	0.929718	0.922732	0.951518	0.859593	0.952414	0.985665	0.958038	0.946747	0.918737	0.79132	0.823389
	62.5	0.699716	0.655171	0.829852	0.54833	0.636147	0.756649	0.927685	0.796367	0.866998	0.650057	0.557469	0.57642
	31.25	0.268632	0.210083	0.380017	0.24693	0.130321	0.309939	0.560565	0.443521	0.389503	0.146329	0.144763	0.19585
	15.625	0.021608	0.0819171	-0.0961651	0.0277862	0.0804572	0.0422275	0.27202	0.359727	0.192092	-0.0093299	-0.0070581	0.0339998
	7.8125	0.109544	0.0660313	0.131645	-0.0261545	-0.0571054	-0.0723438	0.0348368	0.180901	0.028356	0.0295255	-0.0001383	0.0962091
	3.90625	-0.0101078	-0.004017	0.0859532	0.0241757	0.0473477	-0.0231415	-0.0069476	0.0096498	-0.0302931	-0.0443816	-0.0480567	0.0349671
	1.95312	-0.0356023	0.00996926	0.0441952	0.0502153	-0.0142752	-0.0368971	-0.0355654	0.061879	0.0383528	-0.052635	-0.0687305	0.0357886
	0	-0.0232121	-0.112205	-0.0664702	0.0363639	0.00444333	0.0269569	-0.0706185	0.0364702	0.00360611	-0.048537	0.0179941	-0.121384
	0	0.0232121	0.112205	0.0664702	-0.0363639	-0.0044433	-0.0269569	0.0706185	-0.0364702	-0.0036061	0.048537	-0.0179941	0.121384
Supplementary Figure 8B
	[MeCP2] (nM)	N601			acidic patch mutant			H3tailless			H3K27me3
	8000	1	1	1	1	1	1	1	1	1	1	1	1
	4000	1.00622	0.997904	0.998637	1.00258	1.00101	1.00037	1.00025	0.999174	0.986802	0.998694	0.999598	0.99618
	2000	1.00711	0.997177	0.991785	0.981503	0.971699	0.978746	0.995462	0.993156	0.998989	0.993277	0.999391	0.961926
	1000	0.974269	0.987469	0.990259	0.985407	0.970549	0.987454	0.963027	0.986073	0.998436	0.985618	0.963403	0.966247
	500	0.960511	0.980934	0.953675	0.960351	0.97201	0.951705	0.949661	0.973893	0.99866	0.980023	0.917353	0.880387
	250	0.868971	0.926474	0.895193	0.881611	0.857953	0.902435	0.918467	0.933907	0.909484	0.843659	0.791779	0.733159
	125	0.784537	0.798195	0.786865	0.714134	0.698626	0.714711	0.798944	0.828716	0.860439	0.615613	0.55167	0.453249
	62.5	0.483416	0.574763	0.4436	0.55592	0.467145	0.619263	0.634535	0.699118	0.493172	0.398189	0.305761	0.585443
	31.25	0.373351	0.38434	0.313104	0.356796	0.40998	0.320928	0.493292	0.542094	0.255057	0.258298	0.193593	0.294362
	15.625	0.136102	0.304599	0.239277	0.125071	0.224473	0.222274	0.322284	0.406747	0.257054	0.0811412	0.0868804	0.1684
	7.8125	-0.0475843	0.116621	0.152584	0.020487	0.183275	0.162023	0.110325	0.216137	0.21423	0.0291794	0.0226462	0.169179
	3.90625	-0.0283869	0.069917	0.122094	-0.0057987	0.164622	0.092022	0.0453327	0.0840618	0.0593693	0.00864216	0.16128	0.0814426
	0	-0.0408247	0.0222093	0.00442966	-0.014949	0.0532795	-0.0259262	0.0333203	0.0491889	0.0286164	0	0.0909926	-0.0159004
	0	0.0408247	-0.0222093	-0.0044297	0.014949	-0.0532795	0.0259263	-0.0333203	-0.0491889	-0.0286164	-0.109555	-0.0909926	0.0159004

## Sheet: 9. Figure 8C&D
Supplementary Figure 8C&D
All bands were quantified in ImageLab using the 'Lanes and Bands' tool. 'Total band vol.' for each concentration point was normalised to a maximum signal ( 0 nM band) and minimum signal (at highest concentration point), then inverted.
Supplementary Figure 8C
	[MeCP2 162-309] (nM)	N601		acidic patch mutant
	8000	0.990582		0.997036
	6000	0.983565		0.996113
	4000	0.971013	1	0.975883	1
	3000	0.973475	0.987062	0.884454	0.940134
	2000	0.878947	0.86121	0.451402	0.538208
	1500	0.75912	0.7868	0.26959	0.465468
	1000	0.660477	0.642388	0.0740863	0.108689
	750	0.534895	0.530696	0.150781	0.0807061
	500	0.205741	0.282555	-0.0464152	0.106123
	375	0.122533	0.172885	-0.0698106	0.037323
	250	-0.0538361	-0.074482	-0.0812801	-0.151843
	125	-0.0940253	-0.0099529	-0.0872279	-0.142323
	62.5		-0.0852293		-0.131164
	31.25		-0.066485		0.00744178
	0	-0.0271167	0.00937017	0.0490595	-0.0141615
	0	0.0271167	-0.0093702	-0.0490595	0.0141615
Supplementary Figure 8D
	[MeCP2 162-309] (nM)	15-N601-15			acidic patch mutant
	64000		1	1		1	1
	32000		0.993751	0.999423		0.990165	0.989758
	16000	1	0.980566	0.985381	1	0.981084	0.965609
	8000	0.985086	0.979172	1.00011	1.02193	0.986915	0.966322
	4000	0.978949	0.978281	0.996696	1.0008	0.975183	0.951912
	2000	0.975265	0.956348	0.991821	1.02607	0.961859	0.949742
	1000	0.990303	0.910873	0.919987	0.953308	0.831615	0.910908
	500	0.975912	0.732939	0.828354	0.93688	0.821772	0.824515
	250	0.689357	0.563743	0.754823	0.622974	0.573522	0.640154
	125	0.244051	-0.0503502	0.233207	0.191071	0.128589	0.314536
	62.5	0.0331856	-0.0584421	0.129662	-0.0438015	-0.0438111	0.0552603
	31.25	0.0199634	-0.15751	0.00017162	-0.0278787	-0.04491	0.079728
	15.625	-0.0273046			-0.0807166
	7.8125	0.0290346			-0.0643502
	0	-0.0083507	-0.0056032	0.0308563	-0.0690445	-0.0688526	-0.0250211
	0	0.00835069	0.00560316	-0.0308563	0.0690445	0.0688526	0.0250211

[truncated: 8 more sheets: 10. Figure 9D, 11. Figure 10F, 12. Figure 11B, 13. Figure 11A&C, 14. Figure 12C, 15. Figure 13A, 15. Figure 13B&C, 16. Figure 14]
